# Supplementary material for: Ethyl 1-(2-hy­droxy­eth­yl)-2-p-tolyl-1H-benzimidazole-5-carboxyl­ate
Source: Acta Crystallogr Sect E Struct Rep Online. 2010 Jun 5;66(Pt 7):o1590–1. doi: 10.1107/S1600536810020799 (PMC3006903; doi:10.1107/S1600536810020799)
Supplement: Supplementary file 1 [file e-66-o1590-sup1.cif]

##############################################################################
###                                                                        ###
###        Electronic paper (Acta Crystallographica Section E)             ###
###                                                                        ###
##############################################################################
#                                                                            #
# This CIF contains the data in a paper accepted for publication in Acta     #
# Crystallographica Section E. It conforms to the requirements of Notes      #
# for Authors for Section E, and has been peer reviewed under the auspices   #
# of the IUCr Commission on Journals.                                        #
#                                                                            #
# Full details of the Crystallographic Information File format               #
# are given in the paper "The Crystallographic Information File (CIF):       #
# a New Standard Archive File for Crystallography" by S. R. Hall, F. H.      #
# Allen and I. D. Brown [Acta Cryst. (1991), A47, 655-685].                  #
#                                                                            #
# The current version of the core CIF dictionary is obtainable from          #
# ftp://ftp.iucr.org/pub/cif_core.dic. The current version number is 2.4.    #
#                                                                            #
# Software is freely available for graphical display of the structure(s) in  #
# this CIF.  For information consult the CIF home page http://www.iucr.org/  #
# cif/home.html                                                              #
#                                                                            #
# This file may be used for bona fide research purposes within the           #
# scientific community so long as proper attribution is given to the journal # 
# article from which it was obtained.                                        #
#                                                                            #
##############################################################################
                                             
data_global
_audit_creation_method     'form.cif (version 2.0)'
_journal_data_validation_number     ?
_journal_date_recd_electronic     2010-05-26
_journal_date_accepted     2010-06-01
_journal_name_full     'Acta Crystallographica, Section E'
_journal_year     2010
_journal_volume     66
_journal_issue      7
_journal_page_first     o1590
_journal_page_last     o1591
_journal_paper_category     QO
_journal_coeditor_code     HB5474
_publ_contact_author_name     'Prof. Fun, Hoong-Kun'
_publ_contact_author_address
;
      X-ray Crystallography Unit
      School of Physics
      Universiti Sains Malaysia
      11800 USM, Penang
      MALAYSIA
;
_publ_contact_author_email     'hkfun@usm.my'
_publ_contact_author_fax     '6 04 6579150'
_publ_contact_author_phone     '6 04 6533652'
_publ_section_title
;
Ethyl 1-(2-hydroxyethyl)-2-<i>p</i>-tolyl-1<i>H</i>-benzimidazole-5-carboxylate
;
loop_
    _publ_author_name
    _publ_author_footnote
    _publ_author_address
    'Natarajan Arumugam' ?
;
      School of Pharmaceutical Sciences
      Universiti Sains Malaysia
      11800 USM, Penang
      Malaysia
;
    'Abdul Rahim, Aisyah Saad'
;
      Additional correspondence author, e-mail: aisyah@usm.my.
;
;
      School of Pharmaceutical Sciences
      Universiti Sains Malaysia
      11800 USM, Penang
      Malaysia
;
    'Habibah A Wahab' ?
;
      Division of Advanced Drug Delivery
      Malaysian Institute of Pharmaceuticals and Nutraceuticals
      Malaysia
;
    'Jia Hao Goh'
;
      Thomson Reuters ResearcherID: C-7576-2009.
;
;
      X-ray Crystallography Unit
      School of Physics
      Universiti Sains Malaysia
      11800 USM, Penang
      Malaysia
;
    'Hoong-Kun Fun'
;
      Thomson Reuters ResearcherID: A-3561-2009.
;
;     X-ray Crystallography Unit
      School of Physics
      Universiti Sains Malaysia
      11800 USM, Penang
      Malaysia
;
data_I
_audit_creation_method     SHELXL-97
_chemical_name_systematic
;
Ethyl 1-(2-hydroxyethyl)-2-<i>p</i>-tolyl-1<i>H</i>-benzimidazole-5-carboxylate
;
_chemical_name_common     ?
_chemical_formula_moiety     'C19 H20 N2 O3'
_chemical_formula_sum     'C19 H20 N2 O3'
_chemical_formula_iupac     'C19 H20 N2 O3'
_chemical_formula_weight     324.37
_chemical_melting_point     ?
_symmetry_cell_setting     triclinic
_symmetry_space_group_name_H-M     'P -1'
_symmetry_space_group_name_Hall     '-P 1'
loop_
    _symmetry_equiv_pos_as_xyz
    'x, y, z'
    '-x, -y, -z'
_cell_length_a     9.0400(9)
_cell_length_b     12.6806(13)
_cell_length_c     15.5504(17)
_cell_angle_alpha     74.170(2)
_cell_angle_beta     74.360(2)
_cell_angle_gamma     76.721(2)
_cell_volume     1627.9(3)
_cell_formula_units_Z     4
_cell_measurement_reflns_used     9690
_cell_measurement_theta_min     2.79
_cell_measurement_theta_max     33.81
_cell_measurement_temperature     100.00(10)
_exptl_crystal_description     'block'
_exptl_crystal_colour     'colourless'
_exptl_crystal_size_max     0.41
_exptl_crystal_size_mid     0.32
_exptl_crystal_size_min     0.23
_exptl_crystal_density_diffrn     1.324
_exptl_crystal_density_meas     ?
_exptl_crystal_density_method     'not measured'
_exptl_crystal_F_000     688
_exptl_absorpt_coefficient_mu     0.090
_exptl_absorpt_correction_type     multi-scan
_exptl_absorpt_process_details     '(<i>SADABS</i>; Bruker, 2009)'
_exptl_absorpt_correction_T_min     0.964
_exptl_absorpt_correction_T_max     0.980
_exptl_special_details
;
The crystal was placed in the cold stream of an Oxford Cryosystems
Cobra open-flow nitrogen cryostat (Cosier & Glazer, 1986) operating
at 100.0(1)K.
;
_diffrn_ambient_temperature     100.00(10)
_diffrn_radiation_type     MoK\a
_diffrn_radiation_wavelength     0.71073
_diffrn_radiation_source     'fine-focus sealed tube'
_diffrn_radiation_monochromator     graphite
_diffrn_measurement_device_type
;
Bruker APEXII DUO CCD
;
_diffrn_measurement_method     '\f and \w scans'
_diffrn_detector_area_resol_mean     ?
_diffrn_reflns_number     30776
_diffrn_reflns_av_R_equivalents     0.0301
_diffrn_reflns_av_sigmaI/netI     0.0342
_diffrn_reflns_theta_min     2.43
_diffrn_reflns_theta_max     31.50
_diffrn_reflns_theta_full     31.50
_diffrn_measured_fraction_theta_max     0.982
_diffrn_measured_fraction_theta_full     0.982
_diffrn_reflns_limit_h_min     -13
_diffrn_reflns_limit_h_max     13
_diffrn_reflns_limit_k_min     -18
_diffrn_reflns_limit_k_max     18
_diffrn_reflns_limit_l_min     -22
_diffrn_reflns_limit_l_max     22
_diffrn_standards_number     0
_diffrn_standards_interval_count     .
_diffrn_standards_interval_time     .
_diffrn_standards_decay_%     ?
_refine_special_details
;
 Refinement of F^2^ against ALL reflections.  The weighted R-factor wR and
 goodness of fit S are based on F^2^, conventional R-factors R are based
 on F, with F set to zero for negative F^2^. The threshold expression of
 F^2^ > 2sigma(F^2^) is used only for calculating R-factors(gt) etc. and is
 not relevant to the choice of reflections for refinement.  R-factors based
 on F^2^ are statistically about twice as large as those based on F, and R-
 factors based on ALL data will be even larger.
;
_reflns_number_total     10646
_reflns_number_gt     8773
_reflns_threshold_expression     I>2\s(I)
_refine_ls_structure_factor_coef     Fsqd
_refine_ls_matrix_type     full
_refine_ls_R_factor_all     0.0650
_refine_ls_R_factor_gt     0.0478
_refine_ls_wR_factor_gt     0.1492
_refine_ls_wR_factor_ref     0.1936
_refine_ls_goodness_of_fit_ref     1.126
_refine_ls_restrained_S_all     1.126
_refine_ls_number_reflns     10646
_refine_ls_number_parameters     445
_refine_ls_number_restraints     0
_refine_ls_hydrogen_treatment     mixed
_refine_ls_weighting_scheme     calc
_refine_ls_weighting_details
         'calc w=1/[\s^2^(Fo^2^)+(0.1301P)^2^+0.1152P] where P=(Fo^2^+2Fc^2^)/3'
_atom_sites_solution_hydrogens     geom
_atom_sites_solution_primary     direct
_atom_sites_solution_secondary     difmap
_refine_ls_shift/su_max     0.000
_refine_ls_shift/su_mean     0.000
_refine_diff_density_max     0.597
_refine_diff_density_min     -0.646
_refine_ls_extinction_method     none
_refine_ls_extinction_coef     ?
loop_
    _atom_type_symbol
    _atom_type_description
    _atom_type_scat_dispersion_real
    _atom_type_scat_dispersion_imag
    _atom_type_scat_source
    'C' 'C' 0.0033 0.0016
                         'International Tables Vol C Tables 4.2.6.8 and 6.1.1.4'
    'H' 'H' 0.0000 0.0000
                         'International Tables Vol C Tables 4.2.6.8 and 6.1.1.4'
    'N' 'N' 0.0061 0.0033
                         'International Tables Vol C Tables 4.2.6.8 and 6.1.1.4'
    'O' 'O' 0.0106 0.0060
                         'International Tables Vol C Tables 4.2.6.8 and 6.1.1.4'
_computing_data_collection     'APEX2 (Bruker, 2009)'
_computing_cell_refinement     'SAINT (Bruker, 2009)'
_computing_data_reduction     'SAINT (Bruker, 2009)'
_computing_structure_solution     'SHELXTL (Sheldrick, 2008)'
_computing_structure_refinement     'SHELXTL (Sheldrick, 2008)'
_computing_molecular_graphics     'SHELXTL (Sheldrick, 2008)'
_computing_publication_material
;
SHELXTL (Sheldrick, 2008) and PLATON (Spek, 2009)
;
loop_
    _atom_site_type_symbol
    _atom_site_label
    _atom_site_fract_x
    _atom_site_fract_y
    _atom_site_fract_z
    _atom_site_U_iso_or_equiv
    _atom_site_adp_type
    _atom_site_calc_flag
    _atom_site_refinement_flags
    _atom_site_occupancy
    _atom_site_disorder_assembly
    _atom_site_disorder_group
    O O1A 0.07593(12) 0.34205(9) 0.46417(7) 0.0276(2) Uani d . 1 . .
    O O2A 0.22621(11) 0.21688(8) 0.55131(7) 0.0214(2) Uani d . 1 . .
    O O3A 0.96752(10) 0.50727(7) 0.18794(6) 0.01475(17) Uani d . 1 . .
    N N1A 0.44922(12) 0.63318(8) 0.29752(7) 0.01358(19) Uani d . 1 . .
    N N2A 0.68064(11) 0.55873(8) 0.33553(6) 0.01221(18) Uani d . 1 . .
    C C1A 0.79520(14) 0.76316(10) 0.18103(8) 0.0153(2) Uani d . 1 . .
    H H1AA 0.8706 0.6999 0.1772 0.018 Uiso calc R 1 . .
    C C2A 0.83043(14) 0.86714(10) 0.13230(8) 0.0170(2) Uani d . 1 . .
    H H2AA 0.9302 0.8723 0.0965 0.020 Uiso calc R 1 . .
    C C3A 0.72088(14) 0.96366(10) 0.13554(8) 0.0164(2) Uani d . 1 . .
    C C4A 0.57258(15) 0.95372(10) 0.19112(8) 0.0172(2) Uani d . 1 . .
    H H4AA 0.4977 1.0172 0.1953 0.021 Uiso calc R 1 . .
    C C5A 0.53556(14) 0.85052(10) 0.24015(8) 0.0161(2) Uani d . 1 . .
    H H5AA 0.4360 0.8456 0.2763 0.019 Uiso calc R 1 . .
    C C6A 0.64640(13) 0.75385(9) 0.23574(8) 0.0132(2) Uani d . 1 . .
    C C7A 0.59444(13) 0.64791(9) 0.28754(7) 0.0127(2) Uani d . 1 . .
    C C8A 0.43877(13) 0.52957(9) 0.35614(7) 0.0123(2) Uani d . 1 . .
    C C9A 0.31274(13) 0.47294(9) 0.39126(8) 0.0139(2) Uani d . 1 . .
    H H9AA 0.2176 0.5029 0.3748 0.017 Uiso calc R 1 . .
    C C10A 0.33376(14) 0.37013(9) 0.45175(8) 0.0141(2) Uani d . 1 . .
    C C11A 0.47717(14) 0.32492(10) 0.47744(8) 0.0148(2) Uani d . 1 . .
    H H11A 0.4869 0.2567 0.5191 0.018 Uiso calc R 1 . .
    C C12A 0.60436(14) 0.37979(9) 0.44210(8) 0.0141(2) Uani d . 1 . .
    H H12A 0.6996 0.3498 0.4584 0.017 Uiso calc R 1 . .
    C C13A 0.58203(13) 0.48226(9) 0.38085(7) 0.0122(2) Uani d . 1 . .
    C C14A 0.19800(15) 0.31049(10) 0.48803(8) 0.0168(2) Uani d . 1 . .
    C C15A 0.09808(16) 0.15392(11) 0.59046(10) 0.0240(3) Uani d . 1 . .
    H H15A 0.1383 0.0784 0.6190 0.029 Uiso calc R 1 . .
    H H15B 0.0522 0.1506 0.5418 0.029 Uiso calc R 1 . .
    C C16A -0.02486(18) 0.20524(12) 0.66008(10) 0.0256(3) Uani d . 1 . .
    H H16A -0.1042 0.1596 0.6867 0.038 Uiso calc R 1 . .
    H H16B -0.0702 0.2780 0.6310 0.038 Uiso calc R 1 . .
    H H16C 0.0209 0.2112 0.7072 0.038 Uiso calc R 1 . .
    C C17A 0.84315(13) 0.53960(9) 0.34180(8) 0.0138(2) Uani d . 1 . .
    H H17A 0.8501 0.5088 0.4052 0.017 Uiso calc R 1 . .
    H H17B 0.8806 0.6101 0.3221 0.017 Uiso calc R 1 . .
    C C18A 0.94678(13) 0.46049(10) 0.28325(8) 0.0145(2) Uani d . 1 . .
    H H18A 1.0479 0.4387 0.2990 0.017 Uiso calc R 1 . .
    H H18B 0.9011 0.3939 0.2975 0.017 Uiso calc R 1 . .
    C C19A 0.75854(17) 1.07453(11) 0.07806(10) 0.0230(3) Uani d . 1 . .
    H H19A 0.8692 1.0722 0.0635 0.035 Uiso calc R 1 . .
    H H19B 0.7082 1.1312 0.1116 0.035 Uiso calc R 1 . .
    H H19C 0.7223 1.0909 0.0225 0.035 Uiso calc R 1 . .
    O O1B 0.62907(11) 0.10394(8) 0.35690(7) 0.0212(2) Uani d . 1 . .
    O O2B 0.38151(10) 0.10387(7) 0.35342(6) 0.01744(18) Uani d . 1 . .
    O O3B 0.29192(11) 0.76162(7) 0.15387(6) 0.01769(18) Uani d . 1 . .
    N N1B 0.71022(11) 0.49118(8) 0.12914(6) 0.01173(18) Uani d . 1 . .
    N N2B 0.48235(11) 0.56326(8) 0.08697(6) 0.01134(18) Uani d . 1 . .
    C C1B 0.62243(14) 0.78327(9) 0.00981(8) 0.0148(2) Uani d . 1 . .
    H H1BA 0.5224 0.7990 0.0449 0.018 Uiso calc R 1 . .
    C C2B 0.69291(15) 0.86841(10) -0.05266(9) 0.0184(2) Uani d . 1 . .
    H H2BA 0.6389 0.9410 -0.0587 0.022 Uiso calc R 1 . .
    C C3B 0.84224(15) 0.84821(11) -0.10662(8) 0.0196(2) Uani d . 1 . .
    C C4B 0.92369(15) 0.73979(11) -0.09289(9) 0.0192(2) Uani d . 1 . .
    H H4BA 1.0255 0.7250 -0.1260 0.023 Uiso calc R 1 . .
    C C5B 0.85548(14) 0.65327(10) -0.03060(8) 0.0158(2) Uani d . 1 . .
    H H5BA 0.9119 0.5814 -0.0224 0.019 Uiso calc R 1 . .
    C C6B 0.70215(13) 0.67365(9) 0.01996(7) 0.0123(2) Uani d . 1 . .
    C C7B 0.63190(12) 0.57798(9) 0.08024(7) 0.01131(19) Uani d . 1 . .
    C C8B 0.60714(12) 0.41630(9) 0.17018(7) 0.01138(19) Uani d . 1 . .
    C C9B 0.62468(13) 0.31246(9) 0.22990(7) 0.0124(2) Uani d . 1 . .
    H H9BA 0.7173 0.2821 0.2493 0.015 Uiso calc R 1 . .
    C C10B 0.49860(13) 0.25547(9) 0.25962(7) 0.0128(2) Uani d . 1 . .
    C C11B 0.35857(13) 0.29980(9) 0.22970(8) 0.0138(2) Uani d . 1 . .
    H H11B 0.2779 0.2586 0.2496 0.017 Uiso calc R 1 . .
    C C12B 0.33878(13) 0.40355(9) 0.17128(8) 0.0130(2) Uani d . 1 . .
    H H12B 0.2465 0.4337 0.1515 0.016 Uiso calc R 1 . .
    C C13B 0.46462(12) 0.46028(9) 0.14371(7) 0.01133(19) Uani d . 1 . .
    C C14B 0.51372(13) 0.14745(9) 0.32729(8) 0.0141(2) Uani d . 1 . .
    C C15B 0.38024(15) 0.00252(10) 0.42410(9) 0.0191(2) Uani d . 1 . .
    H H15C 0.3812 0.0174 0.4819 0.023 Uiso calc R 1 . .
    H H15D 0.4716 -0.0518 0.4078 0.023 Uiso calc R 1 . .
    C C16B 0.23432(17) -0.04128(12) 0.43262(10) 0.0253(3) Uani d . 1 . .
    H H16D 0.2266 -0.1057 0.4822 0.038 Uiso calc R 1 . .
    H H16E 0.2383 -0.0611 0.3766 0.038 Uiso calc R 1 . .
    H H16F 0.1451 0.0150 0.4445 0.038 Uiso calc R 1 . .
    C C17B 0.35660(13) 0.63748(9) 0.04793(8) 0.0135(2) Uani d . 1 . .
    H H17C 0.3082 0.5961 0.0222 0.016 Uiso calc R 1 . .
    H H17D 0.3990 0.6956 -0.0014 0.016 Uiso calc R 1 . .
    C C18B 0.23360(13) 0.69020(10) 0.11993(8) 0.0159(2) Uani d . 1 . .
    H H18C 0.1464 0.7322 0.0932 0.019 Uiso calc R 1 . .
    H H18D 0.1953 0.6318 0.1706 0.019 Uiso calc R 1 . .
    C C19B 0.9105(2) 0.94054(13) -0.17975(10) 0.0301(3) Uani d . 1 . .
    H H19D 1.0220 0.9215 -0.1936 0.045 Uiso calc R 1 . .
    H H19E 0.8801 1.0081 -0.1582 0.045 Uiso calc R 1 . .
    H H19F 0.8726 0.9508 -0.2340 0.045 Uiso calc R 1 . .
    H H1OA 0.875(3) 0.5068(18) 0.1692(14) 0.039(6) Uiso d . 1 . .
    H H1OB 0.328(3) 0.7248(19) 0.1973(15) 0.035(5) Uiso d . 1 . .
loop_
    _atom_site_aniso_label
    _atom_site_aniso_U_11
    _atom_site_aniso_U_22
    _atom_site_aniso_U_33
    _atom_site_aniso_U_12
    _atom_site_aniso_U_13
    _atom_site_aniso_U_23
    O1A 0.0201(5) 0.0313(5) 0.0292(5) -0.0108(4) -0.0094(4) 0.0060(4)
    O2A 0.0170(4) 0.0157(4) 0.0259(5) -0.0055(3) -0.0013(3) 0.0032(3)
    O3A 0.0102(4) 0.0206(4) 0.0134(4) -0.0030(3) -0.0024(3) -0.0036(3)
    N1A 0.0129(4) 0.0138(4) 0.0123(4) -0.0020(3) -0.0024(3) -0.0008(3)
    N2A 0.0108(4) 0.0132(4) 0.0113(4) -0.0018(3) -0.0021(3) -0.0011(3)
    C1A 0.0133(5) 0.0140(5) 0.0164(5) -0.0012(4) -0.0024(4) -0.0016(4)
    C2A 0.0141(5) 0.0154(5) 0.0187(5) -0.0029(4) -0.0031(4) 0.0004(4)
    C3A 0.0182(5) 0.0140(5) 0.0173(5) -0.0029(4) -0.0062(4) -0.0014(4)
    C4A 0.0183(5) 0.0131(5) 0.0187(5) 0.0011(4) -0.0047(4) -0.0037(4)
    C5A 0.0153(5) 0.0151(5) 0.0167(5) -0.0008(4) -0.0027(4) -0.0041(4)
    C6A 0.0129(5) 0.0132(5) 0.0124(5) -0.0016(4) -0.0028(4) -0.0018(4)
    C7A 0.0120(5) 0.0128(5) 0.0120(4) -0.0009(4) -0.0020(4) -0.0024(4)
    C8A 0.0122(5) 0.0130(5) 0.0106(4) -0.0016(4) -0.0017(4) -0.0020(4)
    C9A 0.0117(5) 0.0155(5) 0.0134(5) -0.0020(4) -0.0020(4) -0.0026(4)
    C10A 0.0148(5) 0.0145(5) 0.0121(5) -0.0035(4) -0.0009(4) -0.0027(4)
    C11A 0.0150(5) 0.0144(5) 0.0132(5) -0.0023(4) -0.0020(4) -0.0011(4)
    C12A 0.0127(5) 0.0145(5) 0.0131(5) -0.0008(4) -0.0029(4) -0.0012(4)
    C13A 0.0119(5) 0.0130(5) 0.0103(4) -0.0017(4) -0.0008(3) -0.0023(4)
    C14A 0.0177(5) 0.0167(5) 0.0149(5) -0.0049(4) -0.0017(4) -0.0021(4)
    C15A 0.0205(6) 0.0164(5) 0.0307(7) -0.0084(4) 0.0015(5) -0.0008(5)
    C16A 0.0277(7) 0.0268(6) 0.0219(6) -0.0118(5) -0.0004(5) -0.0035(5)
    C17A 0.0117(5) 0.0163(5) 0.0137(5) -0.0020(4) -0.0038(4) -0.0031(4)
    C18A 0.0116(5) 0.0164(5) 0.0142(5) -0.0001(4) -0.0041(4) -0.0021(4)
    C19A 0.0263(7) 0.0144(5) 0.0257(6) -0.0042(5) -0.0074(5) 0.0022(5)
    O1B 0.0168(4) 0.0184(4) 0.0249(5) -0.0033(3) -0.0078(4) 0.0044(3)
    O2B 0.0155(4) 0.0163(4) 0.0181(4) -0.0053(3) -0.0037(3) 0.0021(3)
    O3B 0.0189(4) 0.0150(4) 0.0177(4) -0.0003(3) -0.0036(3) -0.0039(3)
    N1B 0.0096(4) 0.0128(4) 0.0121(4) -0.0017(3) -0.0029(3) -0.0013(3)
    N2B 0.0092(4) 0.0110(4) 0.0126(4) -0.0003(3) -0.0035(3) -0.0009(3)
    C1B 0.0140(5) 0.0136(5) 0.0165(5) -0.0008(4) -0.0053(4) -0.0023(4)
    C2B 0.0203(6) 0.0148(5) 0.0206(6) -0.0038(4) -0.0089(4) 0.0003(4)
    C3B 0.0213(6) 0.0207(6) 0.0174(5) -0.0093(4) -0.0068(4) 0.0021(4)
    C4B 0.0142(5) 0.0233(6) 0.0176(5) -0.0059(4) -0.0003(4) -0.0016(4)
    C5B 0.0126(5) 0.0171(5) 0.0161(5) -0.0023(4) -0.0023(4) -0.0021(4)
    C6B 0.0110(5) 0.0138(5) 0.0117(4) -0.0021(4) -0.0038(4) -0.0011(4)
    C7B 0.0091(4) 0.0129(5) 0.0116(4) -0.0013(3) -0.0022(3) -0.0028(4)
    C8B 0.0092(4) 0.0137(5) 0.0111(4) -0.0015(3) -0.0020(3) -0.0031(4)
    C9B 0.0098(4) 0.0145(5) 0.0124(5) -0.0004(3) -0.0031(4) -0.0030(4)
    C10B 0.0121(5) 0.0130(5) 0.0121(5) -0.0013(4) -0.0020(4) -0.0024(4)
    C11B 0.0120(5) 0.0145(5) 0.0143(5) -0.0027(4) -0.0027(4) -0.0020(4)
    C12B 0.0100(5) 0.0151(5) 0.0137(5) -0.0019(4) -0.0034(4) -0.0027(4)
    C13B 0.0100(4) 0.0123(4) 0.0113(4) -0.0011(3) -0.0028(3) -0.0023(4)
    C14B 0.0135(5) 0.0144(5) 0.0137(5) -0.0027(4) -0.0021(4) -0.0025(4)
    C15B 0.0195(6) 0.0163(5) 0.0188(5) -0.0061(4) -0.0048(4) 0.0033(4)
    C16B 0.0210(6) 0.0237(6) 0.0298(7) -0.0086(5) -0.0022(5) -0.0032(5)
    C17B 0.0108(5) 0.0134(5) 0.0157(5) 0.0008(4) -0.0063(4) -0.0013(4)
    C18B 0.0107(5) 0.0154(5) 0.0196(5) 0.0004(4) -0.0032(4) -0.0028(4)
    C19B 0.0342(8) 0.0284(7) 0.0255(7) -0.0173(6) -0.0068(6) 0.0079(5)
_geom_special_details
;
 All esds (except the esd in the dihedral angle between two l.s. planes)
 are estimated using the full covariance matrix.  The cell esds are taken
 into account individually in the estimation of esds in distances, angles
 and torsion angles; correlations between esds in cell parameters are only
 used when they are defined by crystal symmetry.  An approximate (isotropic)
 treatment of cell esds is used for estimating esds involving l.s. planes.
;
loop_
    _geom_bond_atom_site_label_1
    _geom_bond_atom_site_label_2
    _geom_bond_site_symmetry_2
    _geom_bond_distance
    _geom_bond_publ_flag
    O1A C14A . 1.2051(17) ?
    O2A C14A . 1.3422(15) ?
    O2A C15A . 1.4591(15) ?
    O3A C18A . 1.4160(14) ?
    O3A H1OA . 0.96(2) ?
    N1A C7A . 1.3302(15) ?
    N1A C8A . 1.3868(14) ?
    N2A C7A . 1.3752(15) ?
    N2A C13A . 1.3846(14) ?
    N2A C17A . 1.4586(15) ?
    C1A C2A . 1.3899(16) ?
    C1A C6A . 1.3959(16) ?
    C1A H1AA . 0.9300 ?
    C2A C3A . 1.3896(17) ?
    C2A H2AA . 0.9300 ?
    C3A C4A . 1.3978(17) ?
    C3A C19A . 1.5038(17) ?
    C4A C5A . 1.3875(16) ?
    C4A H4AA . 0.9300 ?
    C5A C6A . 1.3985(16) ?
    C5A H5AA . 0.9300 ?
    C6A C7A . 1.4729(15) ?
    C8A C9A . 1.3923(15) ?
    C8A C13A . 1.4037(16) ?
    C9A C10A . 1.3906(16) ?
    C9A H9AA . 0.9300 ?
    C10A C11A . 1.4078(17) ?
    C10A C14A . 1.4889(16) ?
    C11A C12A . 1.3879(15) ?
    C11A H11A . 0.9300 ?
    C12A C13A . 1.3945(16) ?
    C12A H12A . 0.9300 ?
    C15A C16A . 1.495(2) ?
    C15A H15A . 0.9700 ?
    C15A H15B . 0.9700 ?
    C16A H16A . 0.9600 ?
    C16A H16B . 0.9600 ?
    C16A H16C . 0.9600 ?
    C17A C18A . 1.5230(16) ?
    C17A H17A . 0.9700 ?
    C17A H17B . 0.9700 ?
    C18A H18A . 0.9700 ?
    C18A H18B . 0.9700 ?
    C19A H19A . 0.9600 ?
    C19A H19B . 0.9600 ?
    C19A H19C . 0.9600 ?
    O1B C14B . 1.2082(15) ?
    O2B C14B . 1.3483(14) ?
    O2B C15B . 1.4454(14) ?
    O3B C18B . 1.4166(15) ?
    O3B H1OB . 0.81(2) ?
    N1B C7B . 1.3291(14) ?
    N1B C8B . 1.3902(13) ?
    N2B C13B . 1.3787(14) ?
    N2B C7B . 1.3793(14) ?
    N2B C17B . 1.4545(14) ?
    C1B C2B . 1.3875(16) ?
    C1B C6B . 1.3993(16) ?
    C1B H1BA . 0.9300 ?
    C2B C3B . 1.3928(18) ?
    C2B H2BA . 0.9300 ?
    C3B C4B . 1.3919(19) ?
    C3B C19B . 1.5072(18) ?
    C4B C5B . 1.3896(16) ?
    C4B H4BA . 0.9300 ?
    C5B C6B . 1.4017(16) ?
    C5B H5BA . 0.9300 ?
    C6B C7B . 1.4718(15) ?
    C8B C9B . 1.3919(15) ?
    C8B C13B . 1.4039(15) ?
    C9B C10B . 1.3954(15) ?
    C9B H9BA . 0.9300 ?
    C10B C11B . 1.4082(16) ?
    C10B C14B . 1.4858(16) ?
    C11B C12B . 1.3840(16) ?
    C11B H11B . 0.9300 ?
    C12B C13B . 1.3929(14) ?
    C12B H12B . 0.9300 ?
    C15B C16B . 1.5060(18) ?
    C15B H15C . 0.9700 ?
    C15B H15D . 0.9700 ?
    C16B H16D . 0.9600 ?
    C16B H16E . 0.9600 ?
    C16B H16F . 0.9600 ?
    C17B C18B . 1.5272(16) ?
    C17B H17C . 0.9700 ?
    C17B H17D . 0.9700 ?
    C18B H18C . 0.9700 ?
    C18B H18D . 0.9700 ?
    C19B H19D . 0.9600 ?
    C19B H19E . 0.9600 ?
    C19B H19F . 0.9600 ?
loop_
    _geom_angle_atom_site_label_1
    _geom_angle_atom_site_label_2
    _geom_angle_atom_site_label_3
    _geom_angle_site_symmetry_1
    _geom_angle_site_symmetry_3
    _geom_angle
    _geom_angle_publ_flag
    C14A O2A C15A . . 115.51(11) ?
    C18A O3A H1OA . . 108.5(13) ?
    C7A N1A C8A . . 105.16(10) ?
    C7A N2A C13A . . 106.47(9) ?
    C7A N2A C17A . . 130.53(9) ?
    C13A N2A C17A . . 123.00(10) ?
    C2A C1A C6A . . 119.88(11) ?
    C2A C1A H1AA . . 120.1 ?
    C6A C1A H1AA . . 120.1 ?
    C3A C2A C1A . . 121.93(11) ?
    C3A C2A H2AA . . 119.0 ?
    C1A C2A H2AA . . 119.0 ?
    C2A C3A C4A . . 117.82(11) ?
    C2A C3A C19A . . 121.07(11) ?
    C4A C3A C19A . . 121.05(11) ?
    C5A C4A C3A . . 120.93(11) ?
    C5A C4A H4AA . . 119.5 ?
    C3A C4A H4AA . . 119.5 ?
    C4A C5A C6A . . 120.73(11) ?
    C4A C5A H5AA . . 119.6 ?
    C6A C5A H5AA . . 119.6 ?
    C1A C6A C5A . . 118.69(10) ?
    C1A C6A C7A . . 124.55(10) ?
    C5A C6A C7A . . 116.72(10) ?
    N1A C7A N2A . . 112.70(10) ?
    N1A C7A C6A . . 121.20(10) ?
    N2A C7A C6A . . 125.93(10) ?
    N1A C8A C9A . . 129.96(11) ?
    N1A C8A C13A . . 109.82(10) ?
    C9A C8A C13A . . 120.21(10) ?
    C10A C9A C8A . . 117.82(11) ?
    C10A C9A H9AA . . 121.1 ?
    C8A C9A H9AA . . 121.1 ?
    C9A C10A C11A . . 121.28(11) ?
    C9A C10A C14A . . 117.03(11) ?
    C11A C10A C14A . . 121.70(11) ?
    C12A C11A C10A . . 121.52(11) ?
    C12A C11A H11A . . 119.2 ?
    C10A C11A H11A . . 119.2 ?
    C11A C12A C13A . . 116.56(11) ?
    C11A C12A H12A . . 121.7 ?
    C13A C12A H12A . . 121.7 ?
    N2A C13A C12A . . 131.53(11) ?
    N2A C13A C8A . . 105.85(10) ?
    C12A C13A C8A . . 122.58(10) ?
    O1A C14A O2A . . 123.30(11) ?
    O1A C14A C10A . . 124.42(12) ?
    O2A C14A C10A . . 112.29(11) ?
    O2A C15A C16A . . 111.79(11) ?
    O2A C15A H15A . . 109.3 ?
    C16A C15A H15A . . 109.3 ?
    O2A C15A H15B . . 109.3 ?
    C16A C15A H15B . . 109.3 ?
    H15A C15A H15B . . 107.9 ?
    C15A C16A H16A . . 109.5 ?
    C15A C16A H16B . . 109.5 ?
    H16A C16A H16B . . 109.5 ?
    C15A C16A H16C . . 109.5 ?
    H16A C16A H16C . . 109.5 ?
    H16B C16A H16C . . 109.5 ?
    N2A C17A C18A . . 112.15(9) ?
    N2A C17A H17A . . 109.2 ?
    C18A C17A H17A . . 109.2 ?
    N2A C17A H17B . . 109.2 ?
    C18A C17A H17B . . 109.2 ?
    H17A C17A H17B . . 107.9 ?
    O3A C18A C17A . . 113.28(9) ?
    O3A C18A H18A . . 108.9 ?
    C17A C18A H18A . . 108.9 ?
    O3A C18A H18B . . 108.9 ?
    C17A C18A H18B . . 108.9 ?
    H18A C18A H18B . . 107.7 ?
    C3A C19A H19A . . 109.5 ?
    C3A C19A H19B . . 109.5 ?
    H19A C19A H19B . . 109.5 ?
    C3A C19A H19C . . 109.5 ?
    H19A C19A H19C . . 109.5 ?
    H19B C19A H19C . . 109.5 ?
    C14B O2B C15B . . 116.22(10) ?
    C18B O3B H1OB . . 108.2(15) ?
    C7B N1B C8B . . 105.51(9) ?
    C13B N2B C7B . . 107.03(9) ?
    C13B N2B C17B . . 122.50(9) ?
    C7B N2B C17B . . 130.43(10) ?
    C2B C1B C6B . . 119.85(11) ?
    C2B C1B H1BA . . 120.1 ?
    C6B C1B H1BA . . 120.1 ?
    C1B C2B C3B . . 121.82(12) ?
    C1B C2B H2BA . . 119.1 ?
    C3B C2B H2BA . . 119.1 ?
    C4B C3B C2B . . 117.94(11) ?
    C4B C3B C19B . . 121.33(12) ?
    C2B C3B C19B . . 120.70(13) ?
    C5B C4B C3B . . 121.13(11) ?
    C5B C4B H4BA . . 119.4 ?
    C3B C4B H4BA . . 119.4 ?
    C4B C5B C6B . . 120.40(11) ?
    C4B C5B H5BA . . 119.8 ?
    C6B C5B H5BA . . 119.8 ?
    C1B C6B C5B . . 118.70(10) ?
    C1B C6B C7B . . 123.14(10) ?
    C5B C6B C7B . . 118.15(10) ?
    N1B C7B N2B . . 112.04(9) ?
    N1B C7B C6B . . 123.42(10) ?
    N2B C7B C6B . . 124.34(10) ?
    N1B C8B C9B . . 130.89(10) ?
    N1B C8B C13B . . 109.62(10) ?
    C9B C8B C13B . . 119.49(10) ?
    C8B C9B C10B . . 117.73(10) ?
    C8B C9B H9BA . . 121.1 ?
    C10B C9B H9BA . . 121.1 ?
    C9B C10B C11B . . 121.69(10) ?
    C9B C10B C14B . . 117.90(10) ?
    C11B C10B C14B . . 120.37(10) ?
    C12B C11B C10B . . 121.18(10) ?
    C12B C11B H11B . . 119.4 ?
    C10B C11B H11B . . 119.4 ?
    C11B C12B C13B . . 116.38(10) ?
    C11B C12B H12B . . 121.8 ?
    C13B C12B H12B . . 121.8 ?
    N2B C13B C12B . . 130.72(10) ?
    N2B C13B C8B . . 105.80(9) ?
    C12B C13B C8B . . 123.46(10) ?
    O1B C14B O2B . . 123.54(11) ?
    O1B C14B C10B . . 124.61(11) ?
    O2B C14B C10B . . 111.84(10) ?
    O2B C15B C16B . . 107.68(11) ?
    O2B C15B H15C . . 110.2 ?
    C16B C15B H15C . . 110.2 ?
    O2B C15B H15D . . 110.2 ?
    C16B C15B H15D . . 110.2 ?
    H15C C15B H15D . . 108.5 ?
    C15B C16B H16D . . 109.5 ?
    C15B C16B H16E . . 109.5 ?
    H16D C16B H16E . . 109.5 ?
    C15B C16B H16F . . 109.5 ?
    H16D C16B H16F . . 109.5 ?
    H16E C16B H16F . . 109.5 ?
    N2B C17B C18B . . 111.50(9) ?
    N2B C17B H17C . . 109.3 ?
    C18B C17B H17C . . 109.3 ?
    N2B C17B H17D . . 109.3 ?
    C18B C17B H17D . . 109.3 ?
    H17C C17B H17D . . 108.0 ?
    O3B C18B C17B . . 112.66(9) ?
    O3B C18B H18C . . 109.1 ?
    C17B C18B H18C . . 109.1 ?
    O3B C18B H18D . . 109.1 ?
    C17B C18B H18D . . 109.1 ?
    H18C C18B H18D . . 107.8 ?
    C3B C19B H19D . . 109.5 ?
    C3B C19B H19E . . 109.5 ?
    H19D C19B H19E . . 109.5 ?
    C3B C19B H19F . . 109.5 ?
    H19D C19B H19F . . 109.5 ?
    H19E C19B H19F . . 109.5 ?
loop_
    _geom_torsion_atom_site_label_1
    _geom_torsion_atom_site_label_2
    _geom_torsion_atom_site_label_3
    _geom_torsion_atom_site_label_4
    _geom_torsion_site_symmetry_1
    _geom_torsion_site_symmetry_2
    _geom_torsion_site_symmetry_3
    _geom_torsion_site_symmetry_4
    _geom_torsion
    _geom_torsion_publ_flag
    C6A C1A C2A C3A . . . . -0.49(18) ?
    C1A C2A C3A C4A . . . . 1.04(18) ?
    C1A C2A C3A C19A . . . . -176.41(11) ?
    C2A C3A C4A C5A . . . . -1.06(18) ?
    C19A C3A C4A C5A . . . . 176.39(11) ?
    C3A C4A C5A C6A . . . . 0.55(18) ?
    C2A C1A C6A C5A . . . . -0.06(17) ?
    C2A C1A C6A C7A . . . . 177.64(11) ?
    C4A C5A C6A C1A . . . . 0.03(17) ?
    C4A C5A C6A C7A . . . . -177.85(11) ?
    C8A N1A C7A N2A . . . . 0.84(12) ?
    C8A N1A C7A C6A . . . . -174.66(9) ?
    C13A N2A C7A N1A . . . . -1.15(12) ?
    C17A N2A C7A N1A . . . . 178.46(10) ?
    C13A N2A C7A C6A . . . . 174.10(10) ?
    C17A N2A C7A C6A . . . . -6.29(18) ?
    C1A C6A C7A N1A . . . . -144.30(12) ?
    C5A C6A C7A N1A . . . . 33.45(15) ?
    C1A C6A C7A N2A . . . . 40.83(17) ?
    C5A C6A C7A N2A . . . . -141.43(11) ?
    C7A N1A C8A C9A . . . . 178.75(11) ?
    C7A N1A C8A C13A . . . . -0.21(12) ?
    N1A C8A C9A C10A . . . . -178.00(10) ?
    C13A C8A C9A C10A . . . . 0.88(16) ?
    C8A C9A C10A C11A . . . . 0.54(16) ?
    C8A C9A C10A C14A . . . . -179.57(10) ?
    C9A C10A C11A C12A . . . . -1.38(17) ?
    C14A C10A C11A C12A . . . . 178.74(10) ?
    C10A C11A C12A C13A . . . . 0.71(16) ?
    C7A N2A C13A C12A . . . . -176.79(11) ?
    C17A N2A C13A C12A . . . . 3.56(18) ?
    C7A N2A C13A C8A . . . . 0.93(11) ?
    C17A N2A C13A C8A . . . . -178.72(9) ?
    C11A C12A C13A N2A . . . . 178.14(11) ?
    C11A C12A C13A C8A . . . . 0.75(16) ?
    N1A C8A C13A N2A . . . . -0.46(12) ?
    C9A C8A C13A N2A . . . . -179.55(9) ?
    N1A C8A C13A C12A . . . . 177.51(10) ?
    C9A C8A C13A C12A . . . . -1.57(17) ?
    C15A O2A C14A O1A . . . . 0.05(18) ?
    C15A O2A C14A C10A . . . . 179.75(10) ?
    C9A C10A C14A O1A . . . . 4.82(18) ?
    C11A C10A C14A O1A . . . . -175.29(12) ?
    C9A C10A C14A O2A . . . . -174.87(10) ?
    C11A C10A C14A O2A . . . . 5.02(16) ?
    C14A O2A C15A C16A . . . . -77.41(15) ?
    C7A N2A C17A C18A . . . . -102.64(13) ?
    C13A N2A C17A C18A . . . . 76.92(13) ?
    N2A C17A C18A O3A . . . . 70.06(12) ?
    C6B C1B C2B C3B . . . . 0.21(18) ?
    C1B C2B C3B C4B . . . . -3.33(18) ?
    C1B C2B C3B C19B . . . . 174.55(12) ?
    C2B C3B C4B C5B . . . . 3.20(19) ?
    C19B C3B C4B C5B . . . . -174.67(12) ?
    C3B C4B C5B C6B . . . . 0.03(19) ?
    C2B C1B C6B C5B . . . . 3.06(17) ?
    C2B C1B C6B C7B . . . . -175.93(11) ?
    C4B C5B C6B C1B . . . . -3.18(17) ?
    C4B C5B C6B C7B . . . . 175.86(11) ?
    C8B N1B C7B N2B . . . . -0.29(12) ?
    C8B N1B C7B C6B . . . . -175.30(10) ?
    C13B N2B C7B N1B . . . . -0.12(12) ?
    C17B N2B C7B N1B . . . . 177.66(10) ?
    C13B N2B C7B C6B . . . . 174.83(10) ?
    C17B N2B C7B C6B . . . . -7.39(17) ?
    C1B C6B C7B N1B . . . . -142.71(11) ?
    C5B C6B C7B N1B . . . . 38.29(15) ?
    C1B C6B C7B N2B . . . . 42.90(16) ?
    C5B C6B C7B N2B . . . . -136.10(11) ?
    C7B N1B C8B C9B . . . . -178.72(11) ?
    C7B N1B C8B C13B . . . . 0.59(12) ?
    N1B C8B C9B C10B . . . . -179.58(10) ?
    C13B C8B C9B C10B . . . . 1.16(15) ?
    C8B C9B C10B C11B . . . . 0.93(16) ?
    C8B C9B C10B C14B . . . . -176.73(9) ?
    C9B C10B C11B C12B . . . . -1.80(17) ?
    C14B C10B C11B C12B . . . . 175.80(10) ?
    C10B C11B C12B C13B . . . . 0.48(16) ?
    C7B N2B C13B C12B . . . . -178.09(11) ?
    C17B N2B C13B C12B . . . . 3.91(17) ?
    C7B N2B C13B C8B . . . . 0.47(11) ?
    C17B N2B C13B C8B . . . . -177.53(9) ?
    C11B C12B C13B N2B . . . . -179.96(11) ?
    C11B C12B C13B C8B . . . . 1.69(16) ?
    N1B C8B C13B N2B . . . . -0.67(12) ?
    C9B C8B C13B N2B . . . . 178.74(9) ?
    N1B C8B C13B C12B . . . . 178.03(9) ?
    C9B C8B C13B C12B . . . . -2.56(16) ?
    C15B O2B C14B O1B . . . . 3.17(17) ?
    C15B O2B C14B C10B . . . . -175.76(9) ?
    C9B C10B C14B O1B . . . . -1.86(17) ?
    C11B C10B C14B O1B . . . . -179.55(11) ?
    C9B C10B C14B O2B . . . . 177.06(9) ?
    C11B C10B C14B O2B . . . . -0.64(15) ?
    C14B O2B C15B C16B . . . . -171.37(10) ?
    C13B N2B C17B C18B . . . . 73.62(13) ?
    C7B N2B C17B C18B . . . . -103.86(13) ?
    N2B C17B C18B O3B . . . . 65.15(12) ?
loop_
    _geom_hbond_atom_site_label_D
    _geom_hbond_atom_site_label_H
    _geom_hbond_atom_site_label_A
    _geom_hbond_site_symmetry_A
    _geom_hbond_distance_DH
    _geom_hbond_distance_HA
    _geom_hbond_distance_DA
    _geom_hbond_angle_DHA
    _geom_hbond_publ_flag
    O3A H1OA N1B . 0.96(3) 1.83(3) 2.7847(14) 173(2) yes
    O3B H1OB N1A . 0.81(2) 2.08(2) 2.8859(15) 172(3) yes
    C1A H1AA O3A . 0.93 2.37 3.2473(16) 156 yes
    C1B H1BA O3B . 0.93 2.36 3.2331(16) 157 yes
    C12B H12B O3A 1_455 0.93 2.45 3.2788(16) 149 yes
    C15B H15C O1B 2_656 0.97 2.55 3.2889(17) 133 yes
    C18A H18A O1A 1_655 0.97 2.58 3.1928(16) 121 yes
    C17B H17C Cg1 2_665 0.97 2.70 3.4194(13) 131 yes
