# Supplementary material for: Ethyl 1-(2-hy­droxy­eth­yl)-2-p-tolyl-1H-benzimidazole-5-carboxyl­ate
Source: Acta Crystallogr Sect E Struct Rep Online. 2010 Jun 5;66(Pt 7):o1590–1. doi: 10.1107/S1600536810020799 (PMC3006903; doi:10.1107/S1600536810020799)
Supplement: Supplementary file 2 [file e-66-o1590-Isup2.hkl]

# 
# h,k,l, Fc-squared, Fo-squared, sigma(Fo-squared) and status flag 
# 
data_I
_shelx_title ' b in P-1' 
_shelx_refln_list_code          4 
_shelx_F_calc_maximum      109.30 
_exptl_crystal_F_000       688.00 
_reflns_d_resolution_high  0.6801 
 
loop_ 
 _symmetry_equiv_pos_as_xyz 
 'x, y, z' 
 '-x, -y, -z' 
 
_cell_length_a     9.0400 
_cell_length_b    12.6806 
_cell_length_c    15.5504 
_cell_angle_alpha  74.170 
_cell_angle_beta   74.360 
_cell_angle_gamma  76.721 
 
_shelx_F_squared_multiplier     1.000 
 
loop_ 
 _refln_index_h 
 _refln_index_k 
 _refln_index_l 
 _refln_F_squared_calc 
 _refln_F_squared_meas 
 _refln_F_squared_sigma 
 _refln_observed_status 
   4   0   0      657.08      817.28     25.60 o 
   5   0   0       16.01       14.61      3.21 o 
   6   0   0       48.22       51.16      6.16 o 
   7   0   0      539.71      604.03     10.22 o 
   8   0   0       32.15       38.89      2.70 o 
   9   0   0      207.80      191.67     14.48 o 
  10   0   0        1.64        0.28      1.54 o 
  11   0   0        0.57        0.99      2.19 o 
  12   0   0       69.79       81.20      5.42 o 
 -12   1   0        0.01       -1.54      1.92 o 
 -11   1   0       30.26       30.66      5.11 o 
 -10   1   0        0.02       -1.33      1.45 o 
  -9   1   0       91.39       95.92      6.36 o 
  -8   1   0       21.10       17.88      2.05 o 
  -7   1   0       20.17       25.58      1.47 o 
  -6   1   0      146.46      143.58      9.17 o 
  -5   1   0       94.27      109.79      7.26 o 
  -4   1   0       33.04       58.34      4.66 o 
   4   1   0        0.99        3.07      1.92 o 
   5   1   0     1089.09     1300.29     39.34 o 
   6   1   0      465.59      535.81      8.95 o 
   7   1   0      259.01      241.74      7.21 o 
   8   1   0     1184.78     1230.80     38.61 o 
   9   1   0       56.47       52.90      3.53 o 
  10   1   0       91.60       92.48      5.02 o 
  11   1   0      180.03      182.92      9.84 o 
  12   1   0       16.43       19.14      2.43 o 
 -12   2   0        5.68       11.53      2.86 o 
 -11   2   0        2.44        2.31      1.94 o 
 -10   2   0      172.27      185.10      7.18 o 
  -9   2   0       24.98       31.93      3.11 o 
  -8   2   0        4.69        1.49      1.36 o 
  -7   2   0      190.58      185.55      5.82 o 
  -6   2   0       50.58       56.83      1.97 o 
  -5   2   0      114.02      152.81      4.38 o 
  -4   2   0     1430.13     1705.79     31.77 o 
   2   2   0      645.35      810.75     14.73 o 
   3   2   0      137.29        0.29      0.42 o 
   4   2   0      734.82      980.47     15.15 o 
   5   2   0      111.37      164.33      4.81 o 
   6   2   0       87.52       74.36      4.96 o 
   7   2   0     1387.07     1361.03     27.54 o 
   8   2   0      284.60      289.00      8.50 o 
   9   2   0        2.69        3.81      1.62 o 
  10   2   0        0.19       -0.70      3.75 o 
  11   2   0      107.11      117.12     16.61 o 
  12   2   0        3.06        4.14      2.48 o 
 -12   3   0       11.17        8.24      2.88 o 
 -11   3   0        0.17       -1.03      1.79 o 
 -10   3   0       12.81       13.83      2.69 o 
  -9   3   0        6.73        7.12      1.86 o 
  -8   3   0      611.01      585.04     14.41 o 
  -7   3   0        0.00        1.02      1.23 o 
  -6   3   0     1648.03     1716.58     33.49 o 
  -5   3   0      153.89      161.89      5.09 o 
  -4   3   0       53.61       63.60      2.07 o 
  -3   3   0       62.58       89.71      2.81 o 
  -1   3   0      320.76      358.61      9.28 o 
   1   3   0      981.57     1095.17     29.28 o 
   2   3   0      974.00      965.83     23.12 o 
   3   3   0       27.48       22.21      2.06 o 
   4   3   0     4292.94     4829.72     69.52 o 
   5   3   0      952.14     1123.56     17.75 o 
   6   3   0       67.77       63.21      1.97 o 
   7   3   0     1016.76      982.59     17.83 o 
   8   3   0       18.71       15.32      2.29 o 
   9   3   0      113.33      110.31      5.43 o 
  10   3   0       32.56       38.43      6.71 o 
  11   3   0       53.72       57.13      9.86 o 
  12   3   0        0.56        1.77      2.66 o 
 -11   4   0        2.59        4.19      2.40 o 
 -10   4   0        6.12        3.59      2.21 o 
  -9   4   0      196.81      204.78     14.16 o 
  -8   4   0       58.96       72.87      4.50 o 
  -7   4   0       65.01       59.09      3.75 o 
  -6   4   0      364.42      359.92      9.66 o 
  -5   4   0      173.76      175.09      3.39 o 
  -4   4   0     1995.14     2104.84     27.11 o 
  -3   4   0     1824.95     2008.03     55.41 o 
  -2   4   0       47.83       50.27      2.36 o 
  -1   4   0        0.97        0.63      0.70 o 
   1   4   0     2870.02     3087.26     53.52 o 
   2   4   0      263.27      274.52      6.60 o 
   3   4   0     1151.77     1320.96     17.66 o 
   5   4   0      398.69      459.23      8.61 o 
   6   4   0       32.27       34.47      1.63 o 
   7   4   0        4.99        4.84      2.44 o 
   8   4   0      512.45      502.95     27.72 o 
   9   4   0      255.23      218.01      8.02 o 
  10   4   0      155.24      182.87      7.55 o 
  11   4   0      145.95      157.88      7.66 o 
  12   4   0       90.08      102.80      6.42 o 
 -11   5   0        2.00        0.76      6.71 o 
 -10   5   0        0.10       -1.27      1.85 o 
  -9   5   0      137.07      145.44      6.84 o 
  -8   5   0       50.90       66.15      6.54 o 
  -7   5   0       37.31       31.14      4.91 o 
  -6   5   0      207.29      229.71      5.13 o 
  -5   5   0       55.72       67.97      2.23 o 
  -4   5   0       32.52       24.97      2.38 o 
  -3   5   0        3.18        9.25      1.20 o 
  -2   5   0      541.01      670.23     11.68 o 
  -1   5   0      121.33      148.36      4.81 o 
   0   5   0     1340.83     1612.06     29.01 o 
   1   5   0       40.09       71.93      2.79 o 
   2   5   0     1097.07     1263.19     17.25 o 
   3   5   0        5.70        6.64      0.64 o 
   4   5   0        4.22        7.00      0.69 o 
   7   5   0        3.33        0.60      0.76 o 
   8   5   0      456.35      447.21     12.47 o 
   9   5   0        3.77        3.62      1.91 o 
  10   5   0        1.36        2.75      1.89 o 
  11   5   0        3.97        7.02      3.07 o 
  12   5   0       22.13       23.66      3.38 o 
 -11   6   0       21.01       23.87      4.84 o 
 -10   6   0        6.94        3.01      2.70 o 
  -9   6   0        9.90       14.56      3.03 o 
  -8   6   0      123.09      115.57      6.30 o 
  -7   6   0        7.23        4.16      1.94 o 
  -6   6   0       58.56       68.46      2.36 o 
  -5   6   0       54.50       46.23      2.77 o 
  -4   6   0        7.84        0.71      2.84 o 
  -3   6   0       99.98       93.64      3.36 o 
  -2   6   0      123.57      116.05      2.73 o 
  -1   6   0       81.32      109.86      2.87 o 
   0   6   0      215.47      311.83      5.59 o 
   1   6   0      611.71      695.13     11.69 o 
   2   6   0      645.68      711.53      9.38 o 
   3   6   0      595.70      599.43      8.18 o 
   4   6   0       64.24       65.12      1.73 o 
   5   6   0      308.54      190.94      8.00 o 
   6   6   0      111.72       69.09     10.25 o 
   7   6   0     1852.45     1774.41     25.23 o 
   8   6   0      101.38       83.58      3.14 o 
   9   6   0        2.64       -2.00      1.32 o 
  10   6   0       33.53       31.38      3.53 o 
  11   6   0       10.57       13.60      2.70 o 
  12   6   0       17.27       17.12      3.11 o 
 -10   7   0       16.42       16.67      4.37 o 
  -9   7   0      104.18      105.55      6.69 o 
  -8   7   0      219.56      219.07      8.88 o 
  -7   7   0       29.47       24.34      3.44 o 
  -6   7   0       10.53        4.12      1.43 o 
  -5   7   0      213.26      221.45      6.02 o 
  -4   7   0       29.52       29.76      3.00 o 
  -3   7   0      156.51      132.15      4.32 o 
  -2   7   0       49.88       62.35      1.87 o 
  -1   7   0        1.03        0.12      0.65 o 
   0   7   0      349.36      376.64      6.73 o 
   1   7   0      841.24      912.79     13.25 o 
   2   7   0       56.98       64.46      2.04 o 
   3   7   0      532.31      529.25      7.67 o 
   4   7   0      183.61      202.72      4.90 o 
   5   7   0      175.50      158.18      3.55 o 
   6   7   0     2377.64     2198.42     30.48 o 
   7   7   0      397.79      341.06     12.39 o 
   8   7   0       16.94       30.26      2.84 o 
   9   7   0       20.77       12.07      1.47 o 
  10   7   0      119.01      123.61      6.10 o 
  11   7   0       18.30       19.14      4.19 o 
  12   7   0       37.27       39.16      4.26 o 
 -10   8   0        4.77        4.99      3.25 o 
  -9   8   0       34.51       41.53      6.21 o 
  -8   8   0       34.36       42.96      4.78 o 
  -7   8   0      100.93      117.23      4.06 o 
  -6   8   0        0.12       -0.13      1.24 o 
  -5   8   0        3.70       -0.16      1.49 o 
  -4   8   0        2.62       -1.17      1.16 o 
  -3   8   0      313.18      316.14      7.70 o 
  -2   8   0       22.82       26.02      1.46 o 
  -1   8   0       86.64       99.23      3.57 o 
   0   8   0      325.21      328.65      5.71 o 
   1   8   0       72.15       64.77      2.66 o 
   2   8   0      107.54      105.57      2.84 o 
   3   8   0       60.89       62.81      2.98 o 
   4   8   0      607.73      671.40     11.88 o 
   5   8   0        1.78        1.39      0.82 o 
   6   8   0      262.22      259.13      4.96 o 
   7   8   0        4.92        2.49      1.22 o 
   8   8   0       70.94       68.65      3.71 o 
   9   8   0       56.21       63.07      3.21 o 
  10   8   0       19.54       18.92      2.85 o 
  11   8   0      146.74      141.48      6.99 o 
  12   8   0      481.05      472.88     13.57 o 
  -9   9   0       36.95       26.92      5.61 o 
  -8   9   0       81.90       72.68      8.05 o 
  -7   9   0       80.18       71.29      2.94 o 
  -6   9   0       57.45       59.58      3.85 o 
  -5   9   0        6.38        8.58      1.94 o 
  -4   9   0       28.19       19.42      2.37 o 
  -3   9   0       21.82       12.70      2.62 o 
  -2   9   0       40.65       30.23      2.48 o 
  -1   9   0        0.05        0.65      0.75 o 
   0   9   0      400.54      424.32      7.11 o 
   1   9   0      703.38      737.55      9.68 o 
   2   9   0      634.39      654.04      9.62 o 
   3   9   0        3.30        2.81      1.54 o 
   4   9   0       76.64       74.90      2.96 o 
   5   9   0      168.55      165.59      4.47 o 
   6   9   0      123.28      107.33      3.41 o 
   7   9   0      173.76      147.89      4.76 o 
   8   9   0        0.50        0.62      1.15 o 
   9   9   0      128.16      139.11      4.81 o 
  10   9   0       18.44       19.60      2.00 o 
  11   9   0        0.26        1.39      2.17 o 
  -9  10   0       19.14       22.29      5.59 o 
  -8  10   0      193.77      183.04     11.93 o 
  -7  10   0       27.39       34.12      3.42 o 
  -6  10   0        6.84        9.22      2.08 o 
  -5  10   0      931.29      956.20     18.42 o 
  -4  10   0      325.78      341.62      8.95 o 
  -3  10   0      760.90      745.81     15.06 o 
  -2  10   0      467.56      424.38      7.79 o 
  -1  10   0      492.36      513.88     11.38 o 
   0  10   0      565.02      560.14     10.03 o 
   1  10   0      472.92      462.40      7.82 o 
   2  10   0        0.19        3.00      1.77 o 
   3  10   0     1006.34      942.50     14.53 o 
   4  10   0        0.00       -0.18      1.09 o 
   5  10   0      883.52      873.52     11.96 o 
   6  10   0       37.46       37.11      2.47 o 
   7  10   0       35.56       30.14      2.96 o 
   8  10   0      248.31      250.77      6.74 o 
   9  10   0       10.22        8.03      2.50 o 
  10  10   0       14.98       17.06      2.19 o 
  11  10   0        6.04        7.90      3.93 o 
  -8  11   0        4.05       -1.74      3.21 o 
  -7  11   0        7.02        4.74      2.28 o 
  -6  11   0        0.59        2.11      2.03 o 
  -5  11   0       17.63       16.11      2.64 o 
  -4  11   0       96.79       95.34      5.35 o 
  -3  11   0      367.47      347.75      9.33 o 
  -2  11   0      182.50      179.25      4.53 o 
  -1  11   0       71.62       74.19      3.94 o 
   0  11   0      409.24      410.48      8.43 o 
   1  11   0       12.06       15.22      2.16 o 
   2  11   0      640.16      648.94     12.89 o 
   3  11   0      561.63      528.55      9.69 o 
   4  11   0      191.26      187.16      8.31 o 
   5  11   0       16.14       23.19      1.70 o 
   6  11   0        0.70        4.64      1.36 o 
   7  11   0       24.05       25.76      2.01 o 
   8  11   0        0.34       -1.23      1.44 o 
   9  11   0       49.21       45.12      3.84 o 
  10  11   0      112.80      113.06      6.82 o 
  11  11   0       39.58       37.74      3.94 o 
  -7  12   0      337.52      358.11     13.61 o 
  -6  12   0        0.03       -3.04      1.73 o 
  -5  12   0        5.55        2.48      2.36 o 
  -4  12   0        5.75        3.54      2.27 o 
  -3  12   0        4.33        3.18      2.04 o 
  -2  12   0       22.54       25.42      3.64 o 
  -1  12   0        0.28        0.26      1.02 o 
   0  12   0        6.85        2.78      1.50 o 
   1  12   0       24.16       23.75      2.69 o 
   2  12   0      165.12      155.62      5.48 o 
   3  12   0        2.64        2.53      1.54 o 
   4  12   0       32.95       22.63      2.15 o 
   5  12   0      254.91      257.18      5.39 o 
   6  12   0        0.91        1.93      1.32 o 
   7  12   0       84.12       74.24      3.48 o 
   8  12   0       39.80       38.54      5.31 o 
   9  12   0       22.31       23.11      3.06 o 
  10  12   0       68.86       72.69      4.91 o 
  -7  13   0        0.25        2.23      4.35 o 
  -6  13   0       16.76       17.06      6.87 o 
  -5  13   0       19.45       21.71      3.87 o 
  -4  13   0       43.59       57.07      5.73 o 
  -3  13   0       73.66       90.52      5.65 o 
  -2  13   0        2.99        3.85      1.82 o 
  -1  13   0      107.28      102.69      3.76 o 
   0  13   0      133.90      118.68      5.32 o 
   1  13   0       11.04       15.17      4.32 o 
   2  13   0       84.20       92.76      5.57 o 
   3  13   0      196.01      195.82      6.43 o 
   4  13   0        2.40        2.05      1.65 o 
   5  13   0       11.21       11.16      1.52 o 
   6  13   0       11.39       10.54      1.93 o 
   7  13   0      222.46      248.57      6.54 o 
   8  13   0       22.31       29.04      3.49 o 
   9  13   0        7.71        7.34      2.45 o 
  10  13   0        1.04        0.50      2.09 o 
  -6  14   0       14.86       12.84      7.22 o 
  -5  14   0        0.07        0.41      2.71 o 
  -4  14   0       58.25       54.57      5.87 o 
  -3  14   0       16.68       20.09      4.07 o 
  -2  14   0        7.11        6.83      2.39 o 
  -1  14   0        1.22       -0.31      1.33 o 
   0  14   0        3.28        4.69      1.74 o 
   1  14   0       41.61       50.14      4.69 o 
   2  14   0        9.19        7.50      2.54 o 
   3  14   0       16.96       12.39      3.73 o 
   4  14   0       22.99       22.33      2.40 o 
   5  14   0       72.36       72.20      3.55 o 
   6  14   0        9.07       10.82      2.10 o 
   7  14   0        0.22       -0.35      1.46 o 
   8  14   0       48.10       57.81      4.87 o 
   9  14   0        3.91        0.91      2.04 o 
  -5  15   0       78.53       84.42      7.35 o 
  -4  15   0       12.13        7.08      3.35 o 
  -3  15   0       32.71       39.52      9.29 o 
  -2  15   0      143.44      133.91     13.04 o 
  -1  15   0      120.41      115.98      4.51 o 
   0  15   0       39.58       39.02      3.04 o 
   1  15   0       52.31       60.63      5.36 o 
   2  15   0       17.31       15.12      3.26 o 
   3  15   0      153.52      145.36      7.05 o 
   4  15   0        8.43        9.95      2.00 o 
   5  15   0       29.21       26.41      2.56 o 
   6  15   0       74.77       78.70      7.27 o 
   7  15   0      199.97      202.33      8.75 o 
   8  15   0       75.41       89.77      6.20 o 
  -3  16   0       10.19       11.60      5.39 o 
  -2  16   0       32.15       31.16      7.46 o 
  -1  16   0        1.82        1.68      1.71 o 
   0  16   0        2.62        1.73      1.71 o 
   1  16   0       79.31       80.61      7.01 o 
   2  16   0        1.19        0.70      2.42 o 
   3  16   0       47.38       53.02      4.27 o 
   4  16   0       33.68       34.69      3.55 o 
   5  16   0       13.37       12.59      2.17 o 
   6  16   0      461.71      460.41     26.96 o 
   7  16   0      129.64      123.36      6.71 o 
  -1  17   0       75.01       84.61      7.46 o 
   0  17   0        2.23        1.59      1.98 o 
   1  17   0       43.97       48.80      4.05 o 
   2  17   0       97.69      101.53      6.13 o 
   3  17   0      110.40       96.78      5.86 o 
   4  17   0      583.16      605.66     14.15 o 
   5  17   0      349.74      353.20      8.64 o 
   6  17   0      188.40      172.15     29.96 o 
  -5 -17   1        1.86       -1.26      1.64 o 
  -4 -17   1       60.74       73.90      5.14 o 
  -3 -17   1       86.40       90.40      5.75 o 
  -2 -17   1      174.69      173.26     15.10 o 
  -1 -17   1       76.17       72.49      5.58 o 
   0 -17   1        0.29       -3.01      1.93 o 
   1 -17   1      164.02      216.85     10.37 o 
  -7 -16   1      272.87      286.96      9.27 o 
  -6 -16   1       89.96       93.52      7.73 o 
  -5 -16   1        9.26        8.94      2.08 o 
  -4 -16   1       42.66       52.26      5.80 o 
  -3 -16   1        9.04        8.40      2.95 o 
  -2 -16   1       92.65       86.30      6.52 o 
  -1 -16   1        1.91        2.45      2.60 o 
   0 -16   1      130.15      117.27      5.54 o 
   1 -16   1       21.96       24.72      2.69 o 
   2 -16   1       11.15        6.18      4.81 o 
   3 -16   1       54.90       47.23      8.45 o 
  -8 -15   1      126.04      133.09      7.61 o 
  -7 -15   1        1.14        3.63      2.56 o 
  -6 -15   1        7.85        6.78      2.40 o 
  -5 -15   1       57.98       65.73      3.76 o 
  -4 -15   1       98.36      120.77      8.62 o 
  -3 -15   1        2.80        0.29      3.48 o 
  -2 -15   1      450.62      507.77     28.56 o 
  -1 -15   1       37.77       49.06      5.00 o 
   0 -15   1        0.33        1.23      1.52 o 
   1 -15   1       15.67       16.85      3.03 o 
   2 -15   1      122.70      139.23     13.53 o 
   3 -15   1        5.87        5.14      3.23 o 
   4 -15   1      157.89      167.26      9.80 o 
  -9 -14   1       82.20       76.86      5.63 o 
  -8 -14   1      114.46      118.79      6.88 o 
  -7 -14   1        0.63        1.69      1.68 o 
  -6 -14   1      153.87      169.50      6.62 o 
  -5 -14   1       82.30       85.76      3.90 o 
  -4 -14   1       24.97       29.67      3.11 o 
  -3 -14   1        0.59        1.09      2.00 o 
  -2 -14   1       80.00       85.28      7.92 o 
  -1 -14   1       53.41       60.97      5.87 o 
   0 -14   1        9.07        6.91      3.53 o 
   1 -14   1      163.71      161.33      5.84 o 
   2 -14   1       17.65       18.60      3.83 o 
   3 -14   1        1.07       -2.32      2.29 o 
   4 -14   1      223.16      237.63     14.72 o 
   5 -14   1      481.27      527.92     21.09 o 
   6 -14   1        0.86        2.24      4.49 o 
  -9 -13   1        5.88        4.71      2.26 o 
  -8 -13   1      273.74      306.66      9.64 o 
  -7 -13   1        6.56        8.14      1.77 o 
  -6 -13   1       80.04       93.38      7.84 o 
  -5 -13   1       34.94       34.06      2.31 o 
  -4 -13   1       14.78       14.12      2.26 o 
  -3 -13   1        1.50        3.75      1.69 o 
  -2 -13   1       93.01       76.54      5.41 o 
  -1 -13   1       31.22       32.12      3.24 o 
   0 -13   1       19.43       12.04      2.29 o 
   1 -13   1      173.27      157.66      5.46 o 
   2 -13   1      155.20      151.20      5.81 o 
   3 -13   1       14.17       11.68      3.19 o 
   4 -13   1       34.51       37.98      8.13 o 
   5 -13   1        4.58        3.75      2.75 o 
   6 -13   1       12.93       12.90      3.29 o 
   7 -13   1        1.09        1.93      2.72 o 
 -10 -12   1       99.55       97.43      5.49 o 
  -9 -12   1       10.37       13.88      2.73 o 
  -8 -12   1      109.69      106.44      6.06 o 
  -7 -12   1       18.25       14.19      1.87 o 
  -6 -12   1       44.53       40.97      2.97 o 
  -5 -12   1        5.50        7.95      1.33 o 
  -4 -12   1       56.15       64.87      3.46 o 
  -3 -12   1       64.70       60.80      3.87 o 
  -2 -12   1      160.53      177.40     11.33 o 
  -1 -12   1       44.30       33.86      3.09 o 
   0 -12   1       54.62       53.58      3.79 o 
   1 -12   1      254.00      235.28      6.09 o 
   2 -12   1      123.96      117.79      4.29 o 
   3 -12   1       87.22       74.39      4.91 o 
   4 -12   1       39.57       35.99      6.47 o 
   5 -12   1      187.03      190.66      8.56 o 
   6 -12   1        5.95        8.00      2.73 o 
   7 -12   1        1.85        5.52      2.50 o 
 -11 -11   1       87.05       76.47      4.08 o 
 -10 -11   1       39.95       49.41      4.08 o 
  -9 -11   1      199.90      212.51      7.35 o 
  -8 -11   1       11.46        8.90      3.15 o 
  -7 -11   1       84.55       94.19      4.73 o 
  -6 -11   1        0.45       -0.58      1.06 o 
  -5 -11   1        5.83        9.45      1.28 o 
  -4 -11   1      181.91      183.61      9.43 o 
  -3 -11   1       19.64       19.99      2.01 o 
  -2 -11   1        0.68       -0.02      1.28 o 
  -1 -11   1       17.04       20.13      2.38 o 
   0 -11   1       46.75       41.14      2.80 o 
   1 -11   1      289.05      286.70      8.64 o 
   2 -11   1       13.14       15.85      1.59 o 
   3 -11   1       15.77       17.91      2.52 o 
   4 -11   1       82.04       85.40      5.02 o 
   5 -11   1        6.75        3.63      3.35 o 
   6 -11   1        3.10        2.09      2.43 o 
   7 -11   1      282.18      289.01      9.62 o 
   8 -11   1       12.19        3.09      4.17 o 
 -11 -10   1        1.91       -1.39      2.34 o 
 -10 -10   1        5.26        9.55      2.00 o 
  -9 -10   1       50.00       56.37      3.78 o 
  -8 -10   1       72.50       81.83      5.12 o 
  -7 -10   1        0.83        0.32      0.80 o 
  -6 -10   1       11.84        4.92      1.33 o 
  -5 -10   1       80.56       67.27      2.45 o 
  -4 -10   1      584.38      534.99      9.45 o 
  -3 -10   1      347.09      315.29      6.66 o 
  -2 -10   1      160.65      168.58      4.20 o 
  -1 -10   1        7.36        6.03      1.28 o 
   0 -10   1      580.26      589.50     10.45 o 
   1 -10   1       37.59       42.58      2.73 o 
   2 -10   1      236.50      244.45      5.36 o 
   3 -10   1      110.92      106.28      4.63 o 
   4 -10   1      174.80      157.72      5.76 o 
   5 -10   1      116.68      101.32      5.05 o 
   6 -10   1      108.60      113.32      6.01 o 
   7 -10   1        0.08       -0.28      1.67 o 
   8 -10   1       85.79       79.74      8.98 o 
   9 -10   1       31.82       40.90      7.00 o 
 -11  -9   1       24.68       23.98      3.60 o 
 -10  -9   1       54.59       55.01      3.17 o 
  -9  -9   1        1.91        1.24      1.45 o 
  -8  -9   1       61.26       61.49      3.65 o 
  -7  -9   1       17.44       10.06      1.84 o 
  -6  -9   1        6.64        6.30      1.21 o 
  -5  -9   1      564.88      531.86      7.87 o 
  -4  -9   1     1978.97     1990.09     26.95 o 
  -3  -9   1       34.37       28.54      1.86 o 
  -2  -9   1       26.37       20.11      1.61 o 
  -1  -9   1      110.62      102.47      3.84 o 
   0  -9   1      934.13      941.79     14.48 o 
   1  -9   1      296.11      318.49      6.60 o 
   2  -9   1      430.63      423.71      7.54 o 
   3  -9   1      320.20      365.42      8.82 o 
   4  -9   1       11.95       10.57      1.92 o 
   5  -9   1      278.47      263.38      7.42 o 
   6  -9   1      191.71      180.05      5.94 o 
   7  -9   1        3.01        5.83      3.10 o 
   8  -9   1       14.93       14.84      4.40 o 
   9  -9   1       27.12       27.18      5.57 o 
 -12  -8   1       47.23       50.39      5.22 o 
 -11  -8   1        0.57       -1.93      1.85 o 
 -10  -8   1       11.89        8.23      3.33 o 
  -9  -8   1       13.20       13.26      1.92 o 
  -8  -8   1       11.33       17.30      2.06 o 
  -7  -8   1        1.74        6.20      1.51 o 
  -6  -8   1      125.70      128.82      3.32 o 
  -5  -8   1      107.63      102.02      3.06 o 
  -4  -8   1       44.96       47.68      2.23 o 
  -3  -8   1       56.59       59.07      2.94 o 
  -2  -8   1      785.75      883.10     10.99 o 
  -1  -8   1       81.36       76.99      2.29 o 
   0  -8   1        8.83       16.31      1.38 o 
   1  -8   1     1770.66     1889.62     25.57 o 
   2  -8   1       10.91        6.05      0.87 o 
   3  -8   1      290.24      275.64     10.59 o 
   4  -8   1      116.49      147.66      6.59 o 
   5  -8   1       15.55       14.50      2.10 o 
   6  -8   1      623.07      591.81     12.08 o 
   7  -8   1       42.26       42.50      2.54 o 
   8  -8   1      331.56      316.09     14.67 o 
   9  -8   1       47.72       52.52      6.76 o 
  10  -8   1        0.03        2.44      3.19 o 
 -12  -7   1       14.85       16.49      3.17 o 
 -11  -7   1        4.54        7.20      2.46 o 
 -10  -7   1       19.89       31.81      5.96 o 
  -9  -7   1        0.38        0.57      1.08 o 
  -8  -7   1      273.58      260.95      6.34 o 
  -7  -7   1      123.96      120.75      4.07 o 
  -6  -7   1      575.32      560.82     10.13 o 
  -5  -7   1       39.64       34.09      1.88 o 
  -4  -7   1       25.00       41.68      1.67 o 
  -3  -7   1       56.21       86.51      3.43 o 
  -2  -7   1       58.63       85.85      2.41 o 
  -1  -7   1      122.13      123.13      2.92 o 
   0  -7   1        3.53        7.60      1.21 o 
   1  -7   1        8.03       16.07      1.40 o 
   2  -7   1       58.95       49.39      1.72 o 
   3  -7   1       17.45       16.52      1.82 o 
   4  -7   1       19.13       23.44      2.21 o 
   5  -7   1       13.89        7.15      1.53 o 
   6  -7   1      257.67      273.12      6.82 o 
   7  -7   1        2.20        0.90      1.79 o 
   8  -7   1       59.15       56.78      5.07 o 
   9  -7   1       29.49       23.81      4.62 o 
  10  -7   1       14.46       13.73      4.05 o 
 -12  -6   1       74.30       78.52      5.77 o 
 -11  -6   1      472.84      497.55     22.48 o 
 -10  -6   1        3.76        2.24      1.90 o 
  -9  -6   1       51.17       55.56      4.24 o 
  -8  -6   1      225.03      189.86      5.66 o 
  -7  -6   1      501.25      423.64      8.27 o 
  -6  -6   1      955.14      994.08     15.41 o 
  -5  -6   1      492.05      518.00      7.79 o 
  -4  -6   1      126.08      132.94      2.37 o 
  -3  -6   1      460.73      486.36      6.52 o 
  -2  -6   1      903.32     1112.03     13.86 o 
  -1  -6   1     1127.35     1437.66     17.40 o 
   0  -6   1     4522.87     5304.78     65.67 o 
   1  -6   1      986.58     1093.87     15.19 o 
   2  -6   1      398.29      447.56      7.02 o 
   3  -6   1       25.19       12.62      1.51 o 
   4  -6   1       16.56       20.94      3.79 o 
   5  -6   1       82.44       78.69      3.16 o 
   6  -6   1       25.07       27.39      1.62 o 
   7  -6   1      229.23      205.17      8.30 o 
   8  -6   1      114.38      123.12      6.36 o 
   9  -6   1        5.70        5.00      3.64 o 
  10  -6   1      117.80      126.73      8.31 o 
  11  -6   1       36.46       50.46      6.28 o 
 -12  -5   1       46.42       52.82      5.05 o 
 -11  -5   1      201.95      202.84      8.90 o 
 -10  -5   1       63.73       76.30      5.88 o 
  -9  -5   1        6.40        6.11      2.07 o 
  -8  -5   1      870.85      821.59     12.11 o 
  -7  -5   1      159.92      183.53      5.08 o 
  -5  -5   1      161.18       67.63      7.08 o 
  -4  -5   1      273.00      324.77      4.88 o 
  -3  -5   1     2046.34     2567.94     27.06 o 
  -2  -5   1     3447.40     4295.22     44.06 o 
  -1  -5   1       97.80       99.79      3.43 o 
   0  -5   1       81.46       89.07      3.25 o 
   1  -5   1      865.24     1054.02     20.77 o 
   2  -5   1     1714.08     1973.42     28.44 o 
   3  -5   1       36.34       43.39      2.24 o 
   4  -5   1      390.98      383.73      9.59 o 
   5  -5   1      156.96      173.77      3.71 o 
   6  -5   1      127.51      126.22      5.33 o 
   7  -5   1      960.51      956.46     21.40 o 
   8  -5   1      637.92      603.97     15.46 o 
   9  -5   1      103.17      101.62     12.91 o 
  10  -5   1        5.46        4.26      2.37 o 
  11  -5   1        4.01        4.54      2.98 o 
 -12  -4   1       82.29       85.53      6.59 o 
 -11  -4   1      469.23      541.79     15.94 o 
 -10  -4   1       46.39       63.74      5.29 o 
  -9  -4   1        0.00        2.76      2.11 o 
  -8  -4   1        0.41        0.23      1.45 o 
  -7  -4   1      893.42      876.35     12.63 o 
  -6  -4   1       89.11       52.81      4.04 o 
  -5  -4   1      125.66       30.95      8.72 o 
  -4  -4   1     1270.79     1544.46     18.26 o 
  -3  -4   1     2943.19     3550.70     36.48 o 
  -2  -4   1      600.90      731.19     15.72 o 
  -1  -4   1       18.81       37.58      1.95 o 
   1  -4   1      193.53      239.68      6.13 o 
   2  -4   1     1437.65     1536.01     28.29 o 
   3  -4   1        1.64        1.51      0.63 o 
   4  -4   1       26.95       52.28      1.77 o 
   5  -4   1      192.20      218.06      3.88 o 
   6  -4   1       76.01       95.76      4.23 o 
   7  -4   1       65.88       54.26      3.56 o 
   8  -4   1      289.79      253.65     10.90 o 
   9  -4   1      104.45      103.72      5.40 o 
  10  -4   1      400.90      399.41     12.04 o 
  11  -4   1       99.77      105.23     10.92 o 
 -12  -3   1       31.87       36.01      4.47 o 
 -11  -3   1       66.28       75.63      8.83 o 
 -10  -3   1       19.54       17.59      3.05 o 
  -9  -3   1      282.34      264.23      9.04 o 
  -8  -3   1       15.53       15.83      2.49 o 
  -7  -3   1      112.09      112.50      8.85 o 
  -6  -3   1        8.49       15.15      0.98 o 
  -5  -3   1       60.18       70.17      2.11 o 
  -4  -3   1       66.49       33.20      9.03 o 
  -3  -3   1     4147.50     4711.07     58.86 o 
  -2  -3   1      114.26      169.12      4.86 o 
  -1  -3   1     1496.84     1678.36     29.61 o 
   0  -3   1      605.85      627.23     17.85 o 
   3  -3   1      405.05      500.07     16.49 o 
   4  -3   1     1515.38     1884.32     27.99 o 
   5  -3   1      160.69      219.18      6.07 o 
   6  -3   1      291.13      313.74     11.79 o 
   7  -3   1      180.00      191.10     12.28 o 
   8  -3   1      326.55      363.94      9.96 o 
   9  -3   1        0.38        0.46      1.51 o 
  10  -3   1        5.47        7.18      2.17 o 
  11  -3   1       14.49        8.97      4.92 o 
  12  -3   1        2.47        3.49      2.49 o 
 -12  -2   1        1.78       -2.30      3.02 o 
 -11  -2   1       27.49       30.81      7.72 o 
 -10  -2   1       29.66       18.01      2.22 o 
  -9  -2   1        8.35        7.41      2.03 o 
  -8  -2   1       58.33       42.79      7.89 o 
  -7  -2   1      843.17      868.78     30.88 o 
  -6  -2   1        0.01       -1.26      1.78 o 
  -5  -2   1      158.08      179.02      4.55 o 
  -4  -2   1       26.57       16.94      2.32 o 
  -3  -2   1      710.66       -0.26      0.21 o 
  -2  -2   1      353.60      433.59     12.16 o 
  -1  -2   1     3738.33     4024.06    100.85 o 
   0  -2   1      213.39      202.80      6.79 o 
   4  -2   1     3808.65     4646.83     82.63 o 
   5  -2   1        2.81        8.34      2.65 o 
   6  -2   1        9.08       10.16      1.08 o 
   7  -2   1      187.76      181.61      3.97 o 
   8  -2   1      642.66      662.73     15.04 o 
   9  -2   1        0.97        1.74      1.33 o 
  10  -2   1        0.38       -0.83      1.45 o 
  11  -2   1       10.23        5.90      2.13 o 
  12  -2   1        9.48       14.47      2.91 o 
 -12  -1   1       46.68       53.45      3.86 o 
 -11  -1   1        0.01        0.79      1.98 o 
 -10  -1   1       88.37       77.45      9.37 o 
  -9  -1   1      248.41      235.38      8.11 o 
  -8  -1   1        4.22        3.16      1.51 o 
  -7  -1   1      213.46      239.28     14.01 o 
  -6  -1   1      738.66      761.13     16.45 o 
  -5  -1   1      134.71      149.95      4.62 o 
  -4  -1   1       24.05       32.44      2.22 o 
  -3  -1   1        0.07       -0.25      0.29 o 
  -2  -1   1     1303.35     1473.67     36.65 o 
   0  -1   1      420.28      388.70     10.65 o 
   4  -1   1     2215.46     2546.04     69.15 o 
   5  -1   1      323.90      309.71     12.92 o 
   6  -1   1      649.88      698.57     24.63 o 
   7  -1   1      249.89      247.59     13.18 o 
   8  -1   1      370.75      386.61     18.37 o 
   9  -1   1       10.18       10.79      2.45 o 
  10  -1   1        7.43        7.60      2.14 o 
  11  -1   1      174.32      200.47      9.26 o 
  12  -1   1      464.20      508.49     14.14 o 
 -12   0   1       25.06       26.56      3.85 o 
 -11   0   1        0.42        1.51      1.94 o 
 -10   0   1       13.44       12.67      2.80 o 
  -9   0   1       75.28       68.06      4.28 o 
  -8   0   1      233.42      218.80      7.14 o 
  -7   0   1      376.70      346.85      9.19 o 
  -6   0   1       15.78       20.60      2.78 o 
  -5   0   1      355.20      421.15     15.57 o 
  -4   0   1      205.69      219.48      4.35 o 
  -1   0   1      379.71      424.31     11.02 o 
   5   0   1      741.85      756.02     24.82 o 
   6   0   1     1187.67     1315.86     40.58 o 
   7   0   1       96.63       92.42      9.00 o 
   8   0   1      549.84      546.35     22.86 o 
   9   0   1      172.79      146.35     11.21 o 
  10   0   1       56.19       59.87      7.34 o 
  11   0   1      226.86      230.15      7.91 o 
  12   0   1       78.98       79.80     11.23 o 
 -12   1   1        1.99       -0.93      3.52 o 
 -11   1   1        6.14        5.95      2.40 o 
 -10   1   1        9.67        4.57      3.57 o 
  -9   1   1      162.54      160.70      8.72 o 
  -8   1   1        8.23        4.97      1.77 o 
  -7   1   1      548.87      535.43     17.24 o 
  -6   1   1       55.04       50.11      2.03 o 
  -5   1   1      686.19      717.66     21.59 o 
  -4   1   1     1883.55     2080.34     30.44 o 
  -3   1   1      227.05       -0.71      0.36 o 
   1   1   1      768.96      784.26     13.88 o 
   4   1   1        1.75        4.81      1.81 o 
   5   1   1      759.29      935.77     29.49 o 
   6   1   1      780.31      748.66     25.87 o 
   7   1   1     1663.88     1683.22     51.45 o 
   8   1   1     6266.12     6046.19    164.10 o 
   9   1   1      503.44      494.04     18.86 o 
  10   1   1        2.53        0.90      1.47 o 
  11   1   1      108.19      120.85      5.70 o 
  12   1   1      191.60      205.61      5.99 o 
 -12   2   1       20.42       22.62      3.76 o 
 -11   2   1       66.28       59.64     14.15 o 
 -10   2   1       55.37       57.55      4.76 o 
  -9   2   1       26.10       24.00      3.00 o 
  -8   2   1     1004.31      979.22     21.71 o 
  -7   2   1        6.06        6.18      4.10 o 
  -6   2   1       18.72       14.60      1.32 o 
  -5   2   1      581.93      553.84     12.30 o 
  -4   2   1      134.95      199.53      4.04 o 
  -3   2   1      108.24      110.51      2.96 o 
  -2   2   1      184.77       -0.57      0.29 o 
   1   2   1      857.00      909.80     23.56 o 
   2   2   1     1594.67     1539.05     27.04 o 
   3   2   1      136.98      170.76      5.10 o 
   4   2   1     4712.71     5099.16    134.01 o 
   5   2   1       10.15       20.17      3.62 o 
   6   2   1       67.18      101.88      4.89 o 
   7   2   1      357.64      391.25      7.09 o 
   8   2   1      986.82      916.80     41.90 o 
   9   2   1        7.07       12.20      4.79 o 
  10   2   1       92.78      103.01      6.40 o 
  11   2   1       16.84       16.63      2.71 o 
  12   2   1        2.80        0.05      1.82 o 
 -11   3   1       38.54       43.37      6.12 o 
 -10   3   1       24.56       23.53      5.94 o 
  -9   3   1      288.04      299.06      9.75 o 
  -8   3   1       64.86       67.17      7.03 o 
  -7   3   1      602.01      617.13     14.82 o 
  -6   3   1        8.03       12.58      1.89 o 
  -5   3   1       11.68       18.03      0.94 o 
  -4   3   1        1.39        2.28      0.65 o 
  -3   3   1      843.24      917.83     14.61 o 
  -1   3   1     1791.54     1978.99     46.47 o 
   3   3   1      839.11       -0.18      0.23 o 
   4   3   1      245.89      304.03      5.66 o 
   5   3   1      763.88      935.08     13.25 o 
   6   3   1       31.83       44.28      2.56 o 
   7   3   1       71.53       64.11      7.10 o 
   8   3   1       84.53       97.15      4.44 o 
   9   3   1        0.03        1.30      1.38 o 
  10   3   1       72.13       96.82      5.10 o 
  11   3   1        0.01       -0.33      3.25 o 
  12   3   1       35.79       41.68      4.19 o 
 -11   4   1       17.70       22.02      9.58 o 
 -10   4   1       19.46       22.16      3.41 o 
  -9   4   1      202.36      182.32     13.91 o 
  -8   4   1       11.98       14.43      2.54 o 
  -7   4   1       27.13       28.43      3.12 o 
  -6   4   1     2142.29     2244.02     43.52 o 
  -5   4   1      126.87      148.43      3.43 o 
  -4   4   1      432.31      460.62      9.04 o 
  -2   4   1      432.31      538.09     11.27 o 
   1   4   1       12.19        9.51      1.34 o 
   2   4   1      664.54      730.60     17.24 o 
   3   4   1      558.78      635.22     13.35 o 
   4   4   1       14.56       22.43      1.69 o 
   5   4   1      111.55      138.83      3.02 o 
   6   4   1        3.52        4.36      1.06 o 
   7   4   1      231.61      200.17      6.59 o 
   8   4   1      107.08       97.96      8.13 o 
   9   4   1       11.45        5.48      1.84 o 
  10   4   1      175.74      181.24      7.22 o 
  11   4   1       94.65      100.41      6.54 o 
  12   4   1      127.38      145.20      6.41 o 
 -11   5   1        0.99       -0.90      2.19 o 
 -10   5   1        3.58        4.94      3.23 o 
  -9   5   1        3.95        4.82      5.20 o 
  -8   5   1       13.60        7.44      2.24 o 
  -7   5   1        7.47       10.30      2.32 o 
  -6   5   1     1220.99     1222.61     16.75 o 
  -5   5   1      487.18      505.83      7.15 o 
  -4   5   1       16.02       18.18      5.79 o 
  -3   5   1     1482.65     1707.15     26.57 o 
  -2   5   1      155.98      229.21      5.25 o 
  -1   5   1     1212.88     1428.15     18.81 o 
   0   5   1       45.73       50.34      4.41 o 
   1   5   1     1248.15     1370.33     33.90 o 
   2   5   1      512.72      579.87      8.77 o 
   3   5   1     1116.05     1204.89     14.38 o 
   4   5   1     2084.49     2321.25     29.40 o 
   5   5   1      173.98      161.28      4.55 o 
   6   5   1       20.27       32.83      2.57 o 
   7   5   1       26.12       27.72      1.67 o 
   8   5   1      198.17      178.85      6.44 o 
   9   5   1      128.63      116.91      9.16 o 
  10   5   1        3.93        0.76      2.23 o 
  11   5   1      126.22      141.96     10.35 o 
  12   5   1      404.17      387.26     12.55 o 
 -11   6   1        0.73        3.60      2.56 o 
 -10   6   1        0.00       -0.42      2.20 o 
  -9   6   1       11.18       11.02      2.79 o 
  -8   6   1        0.31        3.00      3.99 o 
  -7   6   1        1.48        2.51      1.78 o 
  -6   6   1      158.93      154.68      4.56 o 
  -5   6   1        0.75       -0.20      1.03 o 
  -3   6   1      225.13      203.78      5.87 o 
  -2   6   1      288.31      415.49      8.43 o 
  -1   6   1      151.79      157.36      3.04 o 
   0   6   1       93.01      110.21      2.86 o 
   1   6   1      636.02      744.79     12.35 o 
   2   6   1      126.11      145.88      3.23 o 
   3   6   1     1115.47     1236.83     13.74 o 
   4   6   1      911.81      981.75     14.54 o 
   6   6   1       46.74       29.19      3.75 o 
   7   6   1      754.42      703.07     11.53 o 
   8   6   1       81.50       76.47      2.41 o 
   9   6   1      148.99      133.90      7.69 o 
  10   6   1       66.18       66.06      4.53 o 
  11   6   1       19.03       13.13      2.64 o 
  12   6   1      176.31      199.48     11.46 o 
 -10   7   1      130.83      123.83      7.61 o 
  -9   7   1        7.94        2.21      2.94 o 
  -8   7   1      232.93      216.44     12.65 o 
  -7   7   1       50.28       63.51      5.19 o 
  -6   7   1        9.52        7.98      2.15 o 
  -5   7   1      249.26      274.83      8.17 o 
  -4   7   1        0.43        0.73      1.39 o 
  -3   7   1      331.13      329.06      7.59 o 
  -2   7   1        1.44        4.05      0.69 o 
  -1   7   1      222.68      242.94      4.25 o 
   0   7   1      685.93      791.53     11.83 o 
   1   7   1      309.37      414.13      7.08 o 
   2   7   1      503.64      551.11      8.66 o 
   3   7   1      117.97      113.10      2.69 o 
   4   7   1       78.14       95.16      2.31 o 
   5   7   1        0.55        0.69      0.51 o 
   6   7   1       54.19       51.91      2.75 o 
   7   7   1       61.82       57.54      3.39 o 
   8   7   1      293.70      290.38      6.39 o 
   9   7   1        8.36        4.10      1.72 o 
  10   7   1      167.23      170.10      6.52 o 
  11   7   1       74.50       71.21      5.03 o 
  12   7   1      133.50      151.50      9.41 o 
 -10   8   1       21.10       16.66      4.76 o 
  -9   8   1       30.59       34.05      4.56 o 
  -8   8   1      185.24      175.41      8.33 o 
  -7   8   1        8.75       13.01      1.82 o 
  -6   8   1       22.41       17.41      2.20 o 
  -5   8   1      250.21      261.53      7.57 o 
  -4   8   1      405.08      405.11      9.26 o 
  -3   8   1      184.88      158.12      5.08 o 
  -2   8   1      402.70      447.26      6.69 o 
  -1   8   1     1907.60     2204.88     25.78 o 
   0   8   1      106.51      143.72      3.98 o 
   1   8   1        3.09        7.67      1.01 o 
   2   8   1        9.33       15.02      1.71 o 
   3   8   1      268.68      309.48      7.16 o 
   4   8   1        5.74        8.56      1.10 o 
   5   8   1       94.03      100.38      4.56 o 
   6   8   1       45.35       50.80      3.00 o 
   7   8   1       31.27       22.30      2.12 o 
   8   8   1      164.60      167.49      4.82 o 
   9   8   1       49.21       45.20      3.04 o 
  10   8   1        4.47        5.73      2.01 o 
  11   8   1      287.35      286.93     14.05 o 
  12   8   1       16.82       14.51      3.43 o 
  -9   9   1       14.32       18.95      4.83 o 
  -8   9   1       84.46       89.84      7.05 o 
  -7   9   1       47.78       50.21      3.42 o 
  -6   9   1      142.02      127.44      6.15 o 
  -5   9   1     1754.32     1664.13     28.19 o 
  -4   9   1     1723.89     1759.46     29.37 o 
  -3   9   1        6.05        5.85      1.55 o 
  -2   9   1        2.10       -0.41      0.76 o 
  -1   9   1      291.96      274.14      5.06 o 
   0   9   1      172.91      176.82      5.40 o 
   1   9   1      755.38      795.68     10.23 o 
   2   9   1      189.78      182.79      4.06 o 
   3   9   1        0.58        0.28      0.59 o 
   4   9   1      133.74      109.65      2.89 o 
   5   9   1      617.03      638.14     10.99 o 
   6   9   1       90.87       97.71      3.20 o 
   7   9   1       98.24       84.83      3.79 o 
   8   9   1       91.07       89.97      3.84 o 
   9   9   1        1.00       -0.09      1.21 o 
  10   9   1        5.24        4.37      1.19 o 
  11   9   1        0.06       -1.18      1.83 o 
  12   9   1        0.37       -2.27      1.97 o 
  -9  10   1       15.91       16.65      5.05 o 
  -8  10   1       38.76       35.44      6.28 o 
  -7  10   1        0.39       -0.46      1.60 o 
  -6  10   1        4.31        0.77      1.63 o 
  -5  10   1     1199.91     1178.48     21.72 o 
  -4  10   1      686.32      691.03     17.27 o 
  -3  10   1        4.49        2.95      1.68 o 
  -2  10   1      458.61      411.92      7.60 o 
  -1  10   1      548.83      555.80      8.56 o 
   0  10   1       12.06        6.32      1.46 o 
   1  10   1       49.30       42.59      3.24 o 
   2  10   1       17.55       22.84      1.76 o 
   3  10   1      420.11      419.99      7.87 o 
   4  10   1       24.80       31.22      1.91 o 
   5  10   1       49.53       44.12      2.70 o 
   6  10   1      116.58      127.96      3.93 o 
   7  10   1      122.08      109.69      4.83 o 
   8  10   1       56.34       58.74      3.93 o 
   9  10   1        2.28        6.01      1.65 o 
  10  10   1        0.01        1.06      1.30 o 
  11  10   1        4.45        1.07      2.09 o 
  -8  11   1       19.97       27.34      6.24 o 
  -7  11   1       21.43       19.19      3.77 o 
  -6  11   1       51.42       50.96      4.08 o 
  -5  11   1      178.50      181.79      6.64 o 
  -4  11   1      212.52      234.15     10.72 o 
  -3  11   1      207.70      197.47      6.71 o 
  -2  11   1        2.00        0.26      1.29 o 
  -1  11   1      922.93      861.37     12.22 o 
   0  11   1      985.76     1002.42     15.94 o 
   1  11   1      565.11      545.42     14.87 o 
   2  11   1     1298.81     1343.93     22.76 o 
   3  11   1     4652.72     4713.20     60.12 o 
   4  11   1     1940.99     1785.01     22.41 o 
   5  11   1      505.13      457.70      7.46 o 
   6  11   1       31.90       22.60      2.13 o 
   7  11   1       42.71       41.83      4.06 o 
   8  11   1       51.81       53.41      3.96 o 
   9  11   1       19.84       19.26      2.64 o 
  10  11   1        7.72        4.32      1.84 o 
  11  11   1      254.11      247.21     13.84 o 
  -7  12   1        2.51        1.01      4.59 o 
  -6  12   1        0.20       -0.11      2.09 o 
  -5  12   1        0.06        2.25      1.97 o 
  -4  12   1        0.38        2.43      2.63 o 
  -3  12   1       24.42       29.22      3.30 o 
  -2  12   1      132.37       99.69      3.54 o 
  -1  12   1       28.21       22.37      1.88 o 
   0  12   1      205.86      203.49      5.72 o 
   1  12   1        4.84        3.41      1.61 o 
   2  12   1     1114.28     1081.84     19.52 o 
   3  12   1      859.76      805.19     15.41 o 
   4  12   1        0.17        1.05      1.04 o 
   5  12   1       11.86        9.40      2.07 o 
   6  12   1       87.98       79.71      3.79 o 
   7  12   1      145.42      133.01      4.24 o 
   8  12   1       71.18       62.13      4.49 o 
   9  12   1       85.28       81.73      5.09 o 
  10  12   1        1.52        3.97      2.03 o 
  11  12   1       47.51       46.46      3.55 o 
  -7  13   1       11.27       13.27      3.25 o 
  -6  13   1       40.84       48.43      5.79 o 
  -5  13   1        0.59        4.22      2.65 o 
  -4  13   1      149.96      134.35      7.39 o 
  -3  13   1        2.71        4.38      2.06 o 
  -2  13   1      539.11      528.08     12.67 o 
  -1  13   1      426.10      400.91      7.48 o 
   0  13   1      664.27      629.38     13.45 o 
   1  13   1       82.47       86.91      4.96 o 
   2  13   1       68.95       71.56      5.17 o 
   3  13   1        8.43        6.64      1.89 o 
   4  13   1       48.38       50.55      3.14 o 
   5  13   1        0.39        0.33      0.99 o 
   6  13   1       25.22       19.96      2.32 o 
   7  13   1       18.33       19.92      2.25 o 
   8  13   1        0.56        0.68      1.83 o 
   9  13   1       85.83      100.95      5.95 o 
  10  13   1      316.00      321.85      9.69 o 
  -6  14   1      121.55      126.53      7.84 o 
  -5  14   1       92.05       99.70      7.65 o 
  -4  14   1        3.95        2.79      3.23 o 
  -3  14   1        0.05       -0.32      1.97 o 
  -2  14   1        2.36        4.81      2.15 o 
  -1  14   1      420.62      430.24     10.87 o 
   0  14   1      301.11      299.95      7.18 o 
   1  14   1       54.66       56.47      6.36 o 
   2  14   1       75.22       60.09      5.06 o 
   3  14   1       66.34       67.13      4.09 o 
   4  14   1        9.47        6.57      1.72 o 
   5  14   1        0.18        1.31      1.25 o 
   6  14   1        0.68       -0.23      1.47 o 
   7  14   1        1.37        1.88      1.51 o 
   8  14   1       34.51       32.47      3.78 o 
   9  14   1       17.12       13.10      2.86 o 
  -5  15   1        8.02        8.44      6.50 o 
  -4  15   1       21.77       20.49      4.30 o 
  -3  15   1       24.03       21.20      7.05 o 
  -2  15   1        0.99       -0.07      2.62 o 
  -1  15   1       28.33       32.87      3.51 o 
   0  15   1        3.57        0.94      2.03 o 
   1  15   1       10.34        8.57      2.80 o 
   2  15   1      107.39      118.65      8.57 o 
   3  15   1       20.94       26.52      4.20 o 
   4  15   1       28.35       29.41      2.94 o 
   5  15   1       76.50       71.00      4.93 o 
   6  15   1       14.20       16.21      2.82 o 
   7  15   1      275.71      283.00      7.62 o 
   8  15   1        4.72        1.85      2.12 o 
   9  15   1        1.31        3.92      3.48 o 
  -3  16   1        7.25       13.64      5.75 o 
  -2  16   1       14.65       12.22      5.31 o 
  -1  16   1       52.90       49.09      6.11 o 
   0  16   1        0.79        0.59      1.59 o 
   1  16   1       24.34       27.36      3.20 o 
   2  16   1       11.78       15.06      2.81 o 
   3  16   1        3.92       -1.41      1.79 o 
   4  16   1       37.34       40.08      5.26 o 
   5  16   1       60.99       55.68      3.59 o 
   6  16   1        2.29        0.54      2.16 o 
   7  16   1        0.44       -0.68      2.10 o 
   8  16   1        0.99        5.64      3.35 o 
  -2  17   1        1.95       -2.34      4.14 o 
  -1  17   1        0.36       -0.53      2.69 o 
   0  17   1        5.36        3.63      2.20 o 
   1  17   1        7.03        6.02      2.18 o 
   2  17   1       19.72       23.02      3.35 o 
   3  17   1       23.78       24.07      4.57 o 
   4  17   1      106.65      104.87      6.63 o 
   5  17   1        4.00        3.89      1.95 o 
   6  17   1      231.23      246.89      9.94 o 
   1  18   1        0.00       -0.87      1.87 o 
   2  18   1       17.90       14.37      2.56 o 
   3  18   1       49.53       47.52      4.46 o 
  -4 -17   2      155.62      168.92      6.84 o 
  -3 -17   2        4.72        4.43      3.56 o 
  -2 -17   2       92.51      105.62      9.80 o 
  -1 -17   2        0.30       -2.61      3.30 o 
   0 -17   2      150.07      165.39     10.61 o 
  -6 -16   2       23.14       23.12      4.65 o 
  -5 -16   2       68.58       69.21      4.11 o 
  -4 -16   2        0.78       -1.54      2.36 o 
  -3 -16   2        1.67       -2.28      2.41 o 
  -2 -16   2       30.62       27.13      4.10 o 
  -1 -16   2      140.11      136.27      9.81 o 
   0 -16   2      142.22      141.13     11.84 o 
   1 -16   2        0.23        1.18      1.69 o 
   2 -16   2        2.39        7.62      5.21 o 
   3 -16   2       97.73       96.32     11.80 o 
  -7 -15   2      203.13      209.96      7.79 o 
  -6 -15   2       96.64       96.53      8.89 o 
  -5 -15   2      105.75      115.42      5.27 o 
  -4 -15   2        6.84        6.31      2.22 o 
  -3 -15   2        0.89        0.33      2.22 o 
  -2 -15   2       54.61       67.47      5.73 o 
  -1 -15   2       61.70       62.57      5.52 o 
   0 -15   2      184.35      201.70     11.78 o 
   1 -15   2        2.19        1.43      1.71 o 
   2 -15   2      122.37      137.42     13.46 o 
   3 -15   2       25.33       30.47      5.03 o 
   4 -15   2        8.30        7.19      6.29 o 
  -8 -14   2        0.62        1.24      2.32 o 
  -7 -14   2       12.63        7.68      2.04 o 
  -6 -14   2       12.71       12.61      2.66 o 
  -5 -14   2        1.71        2.99      1.48 o 
  -4 -14   2      171.18      171.72      6.62 o 
  -3 -14   2        5.23        5.38      2.29 o 
  -2 -14   2       25.41       28.64      3.80 o 
  -1 -14   2       11.14       11.90      3.05 o 
   0 -14   2        9.07       10.58      2.40 o 
   1 -14   2        0.87        0.21      1.69 o 
   2 -14   2        1.63        0.43      2.48 o 
   3 -14   2        8.21        6.40      3.24 o 
   4 -14   2      142.73      134.39      9.11 o 
   5 -14   2       31.34       31.05      8.37 o 
  -9 -13   2       23.75       29.76      3.83 o 
  -8 -13   2       42.25       45.50      6.67 o 
  -7 -13   2       23.34       24.72      2.58 o 
  -6 -13   2        5.01        4.93      1.76 o 
  -5 -13   2       96.68       98.89      4.57 o 
  -4 -13   2        4.63        0.12      1.44 o 
  -3 -13   2       89.14       89.09      5.57 o 
  -2 -13   2       34.38       33.82      6.21 o 
  -1 -13   2       51.71       61.70      4.26 o 
   0 -13   2      161.63      161.11      6.09 o 
   1 -13   2      145.30      146.05      5.14 o 
   2 -13   2        1.21        1.88      2.36 o 
   3 -13   2        4.22        7.14      2.81 o 
   4 -13   2        8.98        7.56      3.02 o 
   5 -13   2        8.00        9.13      3.98 o 
   6 -13   2       14.67       19.70      3.75 o 
 -10 -12   2        5.64        5.10      2.30 o 
  -9 -12   2       75.16       74.20      8.84 o 
  -8 -12   2      167.23      170.46     11.35 o 
  -7 -12   2      291.40      309.24      7.39 o 
  -6 -12   2      170.62      182.54      5.62 o 
  -5 -12   2       16.56       16.11      1.90 o 
  -4 -12   2       78.17       78.70      4.11 o 
  -3 -12   2      217.29      211.93      6.54 o 
  -2 -12   2       30.94       33.34      3.59 o 
  -1 -12   2      101.64       95.25      6.25 o 
   0 -12   2       19.11       13.07      2.26 o 
   1 -12   2       80.59       73.55      3.15 o 
   2 -12   2       67.12       69.65      3.65 o 
   3 -12   2       13.97       13.39      4.61 o 
   4 -12   2       60.10       58.16     13.84 o 
   5 -12   2       14.35       11.29      3.01 o 
   6 -12   2        2.68        7.68      2.75 o 
   7 -12   2      113.98      127.39     17.71 o 
 -10 -11   2      338.09      337.80      8.78 o 
  -9 -11   2       29.20       30.83      3.37 o 
  -8 -11   2      324.24      325.95     15.30 o 
  -7 -11   2        7.33        9.62      1.61 o 
  -6 -11   2      133.96      140.13      4.63 o 
  -5 -11   2       48.33       47.63      2.69 o 
  -4 -11   2       96.49       90.08      3.73 o 
  -3 -11   2      106.07      128.43      4.21 o 
  -2 -11   2      327.96      288.20     12.04 o 
  -1 -11   2        9.95        7.30      1.79 o 
   0 -11   2       94.04       84.35      3.84 o 
   1 -11   2       69.31       65.30      4.76 o 
   2 -11   2        0.47        0.75      0.98 o 
   3 -11   2       79.08       72.47      8.89 o 
   4 -11   2       21.52       21.02      3.34 o 
   5 -11   2        0.37        0.63      2.46 o 
   6 -11   2      114.62      110.82      6.75 o 
   7 -11   2       23.49       25.45      3.37 o 
   8 -11   2       63.16       75.02      9.53 o 
 -11 -10   2     1351.87     1425.95     29.06 o 
 -10 -10   2      716.20      752.63     14.38 o 
  -9 -10   2        0.01        0.89      1.64 o 
  -8 -10   2      345.21      344.94      9.63 o 
  -7 -10   2        9.18       11.75      1.37 o 
  -6 -10   2        0.52        0.32      1.04 o 
  -5 -10   2      220.00      184.21      4.58 o 
  -4 -10   2       58.01       35.67      3.09 o 
  -3 -10   2      179.79      176.80      4.38 o 
  -2 -10   2       18.49        9.58      1.59 o 
  -1 -10   2     1307.71     1276.24     18.96 o 
   0 -10   2       76.82       95.59      3.79 o 
   1 -10   2       49.93       67.90      3.44 o 
   2 -10   2        0.07       -0.55      0.89 o 
   3 -10   2      255.68      230.13     13.08 o 
   4 -10   2      116.14      116.19      9.09 o 
   5 -10   2        1.23        0.28      1.81 o 
   6 -10   2        0.15       -0.63      1.64 o 
   7 -10   2        5.16        7.31      2.16 o 
   8 -10   2       19.56       18.18      5.15 o 
   9 -10   2       58.16       56.01      7.84 o 
 -11  -9   2      313.15      324.54     10.88 o 
 -10  -9   2        4.80        5.05      2.26 o 
  -9  -9   2      135.42      132.71      5.12 o 
  -8  -9   2       63.59       59.94      4.90 o 
  -7  -9   2        4.76        3.70      1.49 o 
  -6  -9   2        1.32        5.75      1.18 o 
  -5  -9   2        1.35        1.15      0.83 o 
  -4  -9   2       74.48       57.69      2.78 o 
  -3  -9   2     1839.54     1936.59     23.89 o 
  -2  -9   2        2.17        1.05      0.81 o 
  -1  -9   2       54.38       55.54      2.61 o 
   0  -9   2      114.64      141.58      4.90 o 
   1  -9   2      325.64      337.28      6.90 o 
   2  -9   2      894.75      889.80     13.49 o 
   3  -9   2       47.80       51.88      4.05 o 
   4  -9   2      189.44      203.23      9.43 o 
   5  -9   2      202.23      185.20      8.81 o 
   6  -9   2       17.44       13.28      2.41 o 
   7  -9   2        9.14       14.56      2.61 o 
   8  -9   2        0.91        1.83      3.13 o 
   9  -9   2       11.65        9.95      4.24 o 
 -11  -8   2       25.03       22.19      3.56 o 
 -10  -8   2       11.55       11.92      1.72 o 
  -9  -8   2        1.04       -1.73      1.19 o 
  -8  -8   2        1.67        0.35      1.54 o 
  -7  -8   2      287.56      278.98      7.09 o 
  -6  -8   2       60.29       69.84      2.73 o 
  -5  -8   2      112.72      118.73      4.03 o 
  -4  -8   2     1836.53     1845.45     24.94 o 
  -3  -8   2     2380.19     2481.68     33.73 o 
  -2  -8   2      221.75      206.04      4.90 o 
  -1  -8   2      361.13      332.85      5.99 o 
   0  -8   2        0.29       -0.02      0.74 o 
   1  -8   2        4.51        3.65      1.27 o 
   2  -8   2        0.64        0.87      0.81 o 
   3  -8   2     1056.65     1127.87     19.67 o 
   4  -8   2     2005.01     1914.89     30.97 o 
   5  -8   2       13.29       10.74      1.99 o 
   6  -8   2        8.48        8.82      3.42 o 
   7  -8   2        2.82        1.27      1.23 o 
   8  -8   2        7.60        8.14      3.30 o 
   9  -8   2        1.16        2.77      2.96 o 
  10  -8   2       13.81       17.40      4.53 o 
 -12  -7   2       86.40       96.26      6.65 o 
 -11  -7   2       38.12       33.25      4.09 o 
 -10  -7   2      263.81      270.76      9.15 o 
  -9  -7   2        0.05        0.02      1.20 o 
  -8  -7   2       43.55       40.88      2.86 o 
  -7  -7   2      780.22      688.53     12.31 o 
  -6  -7   2      381.95      311.04      5.57 o 
  -5  -7   2     1313.86     1246.19     20.74 o 
  -4  -7   2        1.36        1.18      0.64 o 
  -3  -7   2      152.37      145.36      3.94 o 
  -2  -7   2      153.32      151.31      3.14 o 
  -1  -7   2       16.46       14.96      1.11 o 
   0  -7   2       28.45       42.72      1.97 o 
   1  -7   2        0.13        0.81      0.88 o 
   2  -7   2        0.81        2.39      0.65 o 
   3  -7   2       47.92       63.94      3.23 o 
   4  -7   2      390.65      398.83      9.89 o 
   5  -7   2       25.62       25.26      2.89 o 
   6  -7   2      537.18      478.04      9.90 o 
   7  -7   2       15.44        5.45      2.72 o 
   8  -7   2       12.72       14.02      3.68 o 
   9  -7   2       19.88       15.97      3.98 o 
  10  -7   2       30.85       27.05      5.03 o 
 -12  -6   2        8.46        5.97      2.60 o 
 -11  -6   2       78.56       81.88      5.79 o 
 -10  -6   2       89.21       80.16      5.50 o 
  -9  -6   2       40.74       39.72      3.22 o 
  -8  -6   2      155.73      125.93      7.91 o 
  -7  -6   2     1730.01     1488.59     22.14 o 
  -6  -6   2      512.43      451.27      8.68 o 
  -5  -6   2       11.90        5.83      1.22 o 
  -4  -6   2      783.85      710.60      9.67 o 
  -3  -6   2        2.42        8.93      0.88 o 
  -2  -6   2        1.24        2.56      0.65 o 
  -1  -6   2        1.26        5.53      0.79 o 
   0  -6   2     1068.10     1175.62     16.29 o 
   1  -6   2      154.13      136.00      3.59 o 
   2  -6   2       89.30      109.59      2.63 o 
   3  -6   2       56.48       63.89      2.75 o 
   5  -6   2       16.10        6.83      1.32 o 
   6  -6   2       94.85       92.09      7.04 o 
   7  -6   2       13.65       15.34      2.69 o 
   8  -6   2        3.91        4.40      2.42 o 
   9  -6   2       18.97       18.57      3.82 o 
  10  -6   2        5.43        3.30      2.41 o 
  11  -6   2       40.81       41.35      5.72 o 
 -12  -5   2        0.95       -2.71      2.02 o 
 -11  -5   2       10.79        8.57      3.22 o 
 -10  -5   2       83.92       94.94      6.30 o 
  -9  -5   2       43.13       40.61      4.38 o 
  -8  -5   2      106.55      116.18      5.39 o 
  -7  -5   2       56.10       62.62      3.18 o 
  -6  -5   2      710.33      641.02     12.25 o 
  -5  -5   2      527.19      541.44      8.32 o 
  -4  -5   2        4.08        3.44      0.68 o 
  -3  -5   2        0.63        0.05      0.44 o 
  -2  -5   2      914.11     1065.76     12.18 o 
  -1  -5   2     1098.74     1293.53     19.83 o 
   0  -5   2      833.17      957.30     15.29 o 
   1  -5   2     1692.38     2056.68     37.91 o 
   2  -5   2      122.98      108.62      2.60 o 
   3  -5   2      526.07      600.17     10.76 o 
   4  -5   2      806.27      891.91     18.56 o 
   5  -5   2      181.46      167.03      4.09 o 
   6  -5   2      503.25      441.20     11.49 o 
   7  -5   2     1881.22     1758.11     47.66 o 
   8  -5   2      535.43      508.56     13.55 o 
   9  -5   2        2.60        4.42      2.54 o 
  10  -5   2      289.08      297.09     12.39 o 
  11  -5   2       10.36        9.54      3.35 o 
 -12  -4   2        4.02        7.89      2.88 o 
 -11  -4   2      137.84      126.87     11.84 o 
 -10  -4   2       18.03       15.89      3.11 o 
  -9  -4   2        5.44        5.50      2.60 o 
  -8  -4   2       52.97       37.07      2.54 o 
  -7  -4   2      765.37      709.28     13.06 o 
  -6  -4   2       19.48        3.99      3.23 o 
  -4  -4   2        6.24       18.13      1.40 o 
  -3  -4   2      583.47      606.08      8.02 o 
  -2  -4   2      640.88      777.66     12.91 o 
  -1  -4   2      848.91      957.55     18.11 o 
   0  -4   2     4315.76     4967.49    118.68 o 
   1  -4   2       95.90       66.29      2.91 o 
   2  -4   2      180.37      275.52      6.88 o 
   3  -4   2     1133.08        1.53      0.53 o 
   4  -4   2      338.70      365.41      6.94 o 
   5  -4   2        1.14        3.98      1.62 o 
   6  -4   2      557.49      492.08     11.90 o 
   7  -4   2      161.01      149.05      5.63 o 
   8  -4   2       36.60       36.16      3.52 o 
   9  -4   2        0.14        0.80      1.54 o 
  10  -4   2       13.41       20.52      3.39 o 
  11  -4   2      197.90      195.11      9.37 o 
 -12  -3   2        0.90       -0.22      2.31 o 
 -11  -3   2        9.34        5.61      2.56 o 
 -10  -3   2       13.00       13.86      3.82 o 
  -9  -3   2       35.85       30.42      6.01 o 
  -8  -3   2       39.50       43.82      5.90 o 
  -7  -3   2       21.15       28.24      1.38 o 
  -6  -3   2      427.22      436.16      6.93 o 
  -5  -3   2      215.58      247.16      8.35 o 
  -4  -3   2     1058.52      994.29     44.75 o 
  -3  -3   2     1440.56     1662.45     21.97 o 
  -2  -3   2      560.00      617.92     10.31 o 
  -1  -3   2     1648.38     1831.57     32.40 o 
   0  -3   2     2708.15     2942.33     75.16 o 
   1  -3   2      209.96      262.80      8.97 o 
   2  -3   2      552.84      584.77     16.59 o 
   3  -3   2        0.30        1.77      1.05 o 
   4  -3   2      580.29      737.33     11.88 o 
   5  -3   2      970.33     1066.26     21.18 o 
   6  -3   2        0.50        0.67      0.67 o 
   7  -3   2      193.51      180.56      5.82 o 
   8  -3   2      523.90      499.87     12.31 o 
   9  -3   2       82.17       74.67      4.12 o 
  10  -3   2      116.46      116.96      5.49 o 
  11  -3   2      127.89      134.70      7.02 o 
  12  -3   2        0.98       -0.28      2.38 o 
 -12  -2   2        7.85        9.73      5.27 o 
 -11  -2   2       15.68       17.36      3.36 o 
 -10  -2   2        5.57        4.92      1.64 o 
  -9  -2   2       95.32       70.89     10.05 o 
  -8  -2   2        4.19        5.18      2.00 o 
  -7  -2   2       24.41       35.99      6.35 o 
  -6  -2   2       19.61       26.00      2.58 o 
  -5  -2   2      134.44      157.14      3.66 o 
  -4  -2   2       31.59       61.78      2.32 o 
  -3  -2   2     1383.91     1508.46     23.00 o 
  -2  -2   2      372.94      402.23      7.77 o 
  -1  -2   2      858.58     1036.60     23.26 o 
   0  -2   2      216.29      325.78     10.05 o 
   2  -2   2     4922.35       -0.67      0.33 o 
   3  -2   2     1025.94     1253.43     35.38 o 
   4  -2   2     1960.51     2474.03     60.27 o 
   5  -2   2      236.30      312.53     12.75 o 
   6  -2   2       91.26      104.11      7.37 o 
   7  -2   2     1015.37      969.35     19.52 o 
   8  -2   2      820.49      788.57     16.91 o 
   9  -2   2       24.57       22.63      2.29 o 
  10  -2   2       72.67       76.32      4.40 o 
  11  -2   2        4.00        1.95      1.97 o 
  12  -2   2       39.04       58.53      5.11 o 
 -12  -1   2      248.94      263.04      8.14 o 
 -11  -1   2       35.00       40.52      4.55 o 
 -10  -1   2       32.52       22.13      6.61 o 
  -9  -1   2       57.71       56.53      6.23 o 
  -8  -1   2       61.17       38.85      3.57 o 
  -7  -1   2      103.82       98.97      4.83 o 
  -6  -1   2      120.62      135.99      3.28 o 
  -5  -1   2        1.37        1.33      0.52 o 
  -4  -1   2      551.50      499.87     16.67 o 
  -2  -1   2       44.96       41.47      1.61 o 
  -1  -1   2       84.81       76.73      3.39 o 
   0  -1   2        0.01        2.78      0.94 o 
   5  -1   2      687.35      705.08     23.09 o 
   6  -1   2      248.13      280.43     12.80 o 
   7  -1   2      126.89       95.68      7.67 o 
   8  -1   2       15.16        9.76      3.91 o 
   9  -1   2      130.77      152.05     11.36 o 
  10  -1   2      247.30      255.87      8.63 o 
  11  -1   2       54.35       53.69      3.57 o 
  12  -1   2      119.12      144.47      6.24 o 
 -12   0   2       93.36       98.30      7.84 o 
 -11   0   2       93.89      106.38      6.55 o 
 -10   0   2       30.26       30.72      3.74 o 
  -9   0   2        4.57        8.38      2.28 o 
  -8   0   2      134.98      128.66      5.65 o 
  -7   0   2       39.59       51.31      4.29 o 
  -6   0   2      458.72      458.15     11.30 o 
  -5   0   2      519.43      615.41      8.70 o 
  -4   0   2        2.57        3.13      0.68 o 
  -3   0   2        1.00       -0.08      0.32 o 
  -2   0   2     1339.49     1419.81     35.74 o 
   0   0   2      105.57      120.30      4.23 o 
   1   0   2      655.33      725.73     18.50 o 
   5   0   2       92.79       72.85      5.49 o 
   6   0   2       75.20      100.70      7.26 o 
   7   0   2       65.48       65.10      7.27 o 
   8   0   2      331.51      329.43     16.24 o 
   9   0   2        0.20        1.45      3.18 o 
  10   0   2       50.47       52.35      8.54 o 
  11   0   2       26.34       18.64      6.07 o 
  12   0   2      190.65      197.89     13.33 o 
 -12   1   2       42.72       34.90      4.56 o 
 -11   1   2       91.33       94.40      6.15 o 
 -10   1   2       20.83       15.47      2.87 o 
  -9   1   2      341.32      348.78     14.99 o 
  -8   1   2       21.28       15.37      5.54 o 
  -7   1   2        2.70        6.97      2.88 o 
  -6   1   2       34.93       35.20      3.52 o 
  -5   1   2      523.62      533.34      7.65 o 
  -4   1   2     1830.01     2115.48     26.89 o 
  -3   1   2      991.54     1078.39     24.67 o 
  -2   1   2        6.10       -0.81      0.50 o 
   0   1   2      556.83      662.09     17.48 o 
   5   1   2       39.45       45.68      4.96 o 
   6   1   2      142.92      141.79      8.59 o 
   7   1   2      198.73      225.93     12.22 o 
   8   1   2       10.66       11.69      4.27 o 
   9   1   2        7.58       10.52      4.28 o 
  10   1   2       18.94       19.87      5.80 o 
  11   1   2      301.03      292.30      8.91 o 
  12   1   2       53.35       55.56      3.93 o 
 -12   2   2        1.52        4.27      2.86 o 
 -11   2   2       50.54       64.25     15.93 o 
 -10   2   2       12.83       11.09      3.57 o 
  -9   2   2       24.43       20.97      3.01 o 
  -8   2   2       64.55       65.82      7.17 o 
  -7   2   2       66.32       69.89      4.05 o 
  -6   2   2      629.39      636.77     18.50 o 
  -5   2   2      313.97      305.58      5.38 o 
  -4   2   2      807.31      928.50     12.62 o 
  -3   2   2      570.04      572.12      9.65 o 
  -2   2   2        1.11        0.04      0.61 o 
   0   2   2      510.58      482.19     13.43 o 
   1   2   2      920.32      947.11     24.62 o 
   2   2   2        2.70        6.53      0.46 o 
   3   2   2      175.93      167.39      4.95 o 
   4   2   2      226.42      235.89      9.82 o 
   5   2   2     2784.54     3215.16     87.27 o 
   6   2   2       94.49       81.47      6.39 o 
   7   2   2       46.55       52.23      6.48 o 
   8   2   2      370.57      371.51     17.54 o 
   9   2   2      141.85      167.36     11.80 o 
  10   2   2       22.53       20.47      2.30 o 
  11   2   2      112.09      133.92      5.73 o 
  12   2   2       11.25       10.90      2.44 o 
  13   2   2      272.48      327.46     10.47 o 
 -11   3   2        0.57        2.31      2.35 o 
 -10   3   2        8.94        9.43      2.63 o 
  -9   3   2      208.37      213.90      8.36 o 
  -8   3   2       98.23       96.27      5.25 o 
  -7   3   2      105.72      102.41      6.83 o 
  -6   3   2      532.94      533.31     13.13 o 
  -5   3   2       50.92       61.62      2.63 o 
  -4   3   2      222.65      242.74      5.74 o 
  -3   3   2      170.08      156.68      6.60 o 
  -2   3   2     2732.66     2823.71     49.50 o 
  -1   3   2      368.37      419.29     10.96 o 
   0   3   2     2318.67     2495.24     63.45 o 
   1   3   2     2634.10     2942.93     74.26 o 
   3   3   2      338.52        0.02      0.26 o 
   4   3   2      576.64      594.26      8.63 o 
   5   3   2      714.42      735.25     15.07 o 
   6   3   2        7.71       23.89      2.51 o 
   7   3   2      819.30      851.83     13.97 o 
   8   3   2        3.61        7.98      1.51 o 
   9   3   2      386.43      367.22     22.09 o 
  10   3   2       87.92       88.46      5.01 o 
  11   3   2       10.67        4.52      4.87 o 
  12   3   2      232.52      267.63      9.07 o 
  13   3   2       46.85       50.58      6.90 o 
 -11   4   2        2.96        1.35      2.70 o 
 -10   4   2      107.98      109.39      6.49 o 
  -9   4   2       11.21       12.02      4.65 o 
  -8   4   2       46.14       42.19      4.03 o 
  -7   4   2      621.11      585.31     15.06 o 
  -6   4   2      912.69      918.72     12.87 o 
  -5   4   2      387.11      447.94      7.23 o 
  -4   4   2      335.04      443.36      7.23 o 
  -3   4   2      193.20      202.72      9.51 o 
  -2   4   2      171.72      206.27      6.06 o 
   1   4   2        5.49       10.09      2.28 o 
   2   4   2      858.86      965.08     18.23 o 
   3   4   2      136.41      168.88      2.60 o 
   4   4   2        0.00       -0.66      0.49 o 
   5   4   2      687.89      748.61      9.68 o 
   6   4   2       18.75       16.43      0.88 o 
   7   4   2       42.49       36.82      4.54 o 
   8   4   2       46.88       46.39      3.14 o 
   9   4   2      222.29      236.95     11.79 o 
  10   4   2      108.49       94.66      4.91 o 
  11   4   2       74.08       68.75      4.48 o 
  12   4   2       31.95       35.38      4.60 o 
  13   4   2       68.59       81.24      4.89 o 
 -11   5   2       30.25       34.02      4.66 o 
 -10   5   2        0.00        2.70      2.83 o 
  -9   5   2      187.69      189.10      8.23 o 
  -8   5   2      496.93      504.85     14.33 o 
  -7   5   2        1.28        1.39      1.58 o 
  -6   5   2       10.67       14.35      1.25 o 
  -5   5   2      184.23      193.46      4.29 o 
  -3   5   2      129.66      202.77      9.49 o 
  -2   5   2       16.29       15.79      2.03 o 
  -1   5   2     1045.21     1242.36     16.65 o 
   0   5   2       14.17       14.78      1.48 o 
   1   5   2        3.64        3.68      1.14 o 
   3   5   2     2457.76     2778.90     31.89 o 
   4   5   2     1196.45     1374.34     15.09 o 
   5   5   2      115.73      118.42      3.86 o 
   6   5   2       23.98       37.86      1.69 o 
   7   5   2       29.25       23.77      1.51 o 
   8   5   2        8.67       11.68      1.83 o 
   9   5   2       53.60       51.61      3.57 o 
  10   5   2        0.24        0.08      1.36 o 
  11   5   2       11.49       15.46      2.47 o 
  12   5   2      146.19      138.55      6.52 o 
  13   5   2       47.20       47.22      4.19 o 
 -10   6   2       65.54       65.08      6.01 o 
  -9   6   2      157.36      162.31      8.21 o 
  -8   6   2      304.57      315.00     10.95 o 
  -7   6   2        0.31        2.81      1.91 o 
  -6   6   2      262.69      244.52      6.24 o 
  -5   6   2     1021.38     1014.70     17.66 o 
  -3   6   2      127.58      130.17      8.94 o 
  -2   6   2      247.42      300.51      5.22 o 
  -1   6   2      371.11      401.92      5.87 o 
   0   6   2      276.29      411.59      6.85 o 
   1   6   2      166.89      181.17      4.50 o 
   2   6   2     1334.11     1529.11     18.10 o 
   3   6   2      109.04      101.25      2.24 o 
   4   6   2      284.46      333.79      4.74 o 
   5   6   2      513.69      551.94     16.59 o 
   6   6   2        4.64        1.48      0.96 o 
   7   6   2      516.90      522.64      8.99 o 
   8   6   2      209.30      196.66      6.14 o 
   9   6   2      379.93      413.22     13.36 o 
  10   6   2        8.89        6.96      2.00 o 
  11   6   2      153.51      156.78      6.42 o 
  12   6   2        7.95        8.75      3.06 o 
 -10   7   2       54.69       52.74      5.68 o 
  -9   7   2       29.24       17.37      3.57 o 
  -8   7   2      533.24      490.14     14.83 o 
  -7   7   2      756.70      715.86     13.42 o 
  -6   7   2      316.87      294.43      7.43 o 
  -5   7   2       23.90       26.06      2.45 o 
  -4   7   2     1237.73     1232.71     32.24 o 
  -3   7   2       11.21       15.98      1.83 o 
  -2   7   2      754.48      768.85     10.02 o 
  -1   7   2     1803.00     2101.03     24.40 o 
   0   7   2     1350.91     1515.64     20.63 o 
   1   7   2        5.94        4.48      0.88 o 
   2   7   2      125.57      133.45      3.25 o 
   3   7   2       23.98       25.71      1.38 o 
   4   7   2       22.35       22.19      1.34 o 
   5   7   2      361.79      381.97     18.48 o 
   6   7   2       54.99       56.59      7.90 o 
   7   7   2      105.64       83.55      5.70 o 
   8   7   2       84.47       95.73      3.36 o 
   9   7   2        0.87        0.43      1.63 o 
  10   7   2       90.71       98.65      5.15 o 
  11   7   2      154.62      148.43      6.58 o 
  12   7   2       55.57       52.98      5.07 o 
 -10   8   2       98.88      103.56     11.54 o 
  -9   8   2       35.94       30.36      8.49 o 
  -8   8   2       79.26       75.40      6.35 o 
  -7   8   2       18.44       14.88      3.50 o 
  -6   8   2        6.15        7.01      1.41 o 
  -5   8   2       13.41       10.50      1.85 o 
  -4   8   2       40.13       63.65      3.75 o 
  -3   8   2        2.55        2.40      1.23 o 
  -2   8   2       55.00       65.15      2.22 o 
  -1   8   2      189.13      214.38      4.15 o 
   0   8   2      424.41      482.62      9.32 o 
   1   8   2      367.03      376.10      5.65 o 
   2   8   2       34.00       32.50      1.76 o 
   3   8   2        5.96        9.29      1.25 o 
   4   8   2        4.99        5.65      1.16 o 
   5   8   2      199.25      213.62      5.23 o 
   6   8   2       84.83       55.68      5.52 o 
   7   8   2     1372.80     1214.93     18.50 o 
   8   8   2      168.35      132.55      4.18 o 
   9   8   2       89.61       87.39      3.24 o 
  10   8   2       72.67       76.66      5.03 o 
  11   8   2        0.00       -3.03      1.52 o 
  12   8   2        9.84        6.50      2.71 o 
  -9   9   2        7.10       13.90      8.19 o 
  -8   9   2        0.08       -1.17      2.35 o 
  -7   9   2      158.60      156.21      5.44 o 
  -6   9   2      206.77      187.01      6.21 o 
  -5   9   2       51.81       37.96      3.28 o 
  -4   9   2      580.77      591.55     12.56 o 
  -3   9   2       97.06      102.73      7.73 o 
  -2   9   2       22.15       26.82      1.59 o 
  -1   9   2        0.00        0.89      0.75 o 
   0   9   2      752.64      810.62     11.46 o 
   1   9   2       72.70       65.34      2.34 o 
   2   9   2        8.17        4.81      1.19 o 
   3   9   2     1197.51     1205.26     17.75 o 
   4   9   2       74.56       83.89      2.45 o 
   5   9   2      572.42      557.35      9.64 o 
   6   9   2     1334.47     1207.58     17.64 o 
   7   9   2      454.14      347.40      8.42 o 
   8   9   2        2.51        6.56      1.47 o 
   9   9   2       34.29       38.39      2.67 o 
  10   9   2       12.68       13.11      2.59 o 
  11   9   2       26.76       26.35      3.88 o 
  12   9   2       41.41       46.11      4.66 o 
  -9  10   2       13.93        8.64      4.13 o 
  -8  10   2       42.31       51.08      5.76 o 
  -7  10   2      112.30      108.95      5.08 o 
  -6  10   2       43.16       45.45      3.73 o 
  -5  10   2       14.35       17.36      2.62 o 
  -4  10   2       40.33       38.81      3.41 o 
  -3  10   2     1335.89     1318.16     23.46 o 
  -2  10   2       24.24       15.77      1.59 o 
  -1  10   2      129.26      127.23      3.41 o 
   0  10   2      608.50      599.24     10.48 o 
   1  10   2      618.15      616.31      9.57 o 
   2  10   2      213.77      219.59      4.74 o 
   3  10   2      378.84      397.71      6.76 o 
   4  10   2      761.66      760.67     10.81 o 
   5  10   2       17.20       19.73      1.86 o 
   6  10   2      392.38      354.36      7.17 o 
   7  10   2      253.56      256.74      7.27 o 
   8  10   2        2.88        6.16      1.68 o 
   9  10   2       40.62       43.52      3.32 o 
  10  10   2        0.38       -1.68      1.23 o 
  11  10   2      205.20      220.96      8.31 o 
  12  10   2       41.20       39.03      4.37 o 
  -8  11   2       35.56       36.61      5.27 o 
  -7  11   2       27.94       31.98      3.78 o 
  -6  11   2        0.27       -0.85      1.63 o 
  -5  11   2      122.60      125.89      5.96 o 
  -4  11   2      891.22      856.98     17.46 o 
  -3  11   2      257.61      265.78      8.00 o 
  -2  11   2       58.12       51.99      2.64 o 
  -1  11   2      195.52      180.47      4.30 o 
   0  11   2       54.19       42.93      2.87 o 
   1  11   2       27.48       22.89      2.89 o 
   2  11   2        5.94        3.61      1.32 o 
   3  11   2      307.25      329.78      6.26 o 
   4  11   2      468.79      510.48      8.32 o 
   5  11   2       24.04       23.14      1.65 o 
   6  11   2      211.21      201.21      8.62 o 
   7  11   2       97.56      104.22      3.32 o 
   8  11   2       22.97       19.24      2.55 o 
   9  11   2       27.45       32.18      3.21 o 
  10  11   2       13.43       14.38      2.29 o 
  11  11   2       40.93       32.08      4.64 o 
  -7  12   2       30.18       38.64      3.09 o 
  -6  12   2      161.94      164.92      6.70 o 
  -5  12   2        3.19       -0.32      1.76 o 
  -4  12   2       79.93       71.13      4.96 o 
  -3  12   2        0.18        1.15      2.80 o 
  -2  12   2      379.81      365.70      7.36 o 
  -1  12   2       26.54       30.36      2.11 o 
   0  12   2       14.01       14.11      1.64 o 
   1  12   2      138.44      130.37      7.10 o 
   2  12   2       17.32       13.86      2.85 o 
   3  12   2       52.16       55.42      2.90 o 
   4  12   2      241.46      263.45      8.55 o 
   5  12   2      130.01       99.91      3.83 o 
   6  12   2       40.86       42.38      2.88 o 
   7  12   2       44.71       49.42      2.75 o 
   8  12   2       43.34       49.16      5.25 o 
   9  12   2       10.32       12.85      6.78 o 
  10  12   2      338.37      369.90      9.96 o 
  11  12   2     1249.67     1317.24     24.86 o 
  -7  13   2       15.36       11.78      2.46 o 
  -6  13   2      192.10      199.29      8.31 o 
  -5  13   2      210.50      207.47      7.77 o 
  -4  13   2        8.68       11.24      2.64 o 
  -3  13   2      193.32      177.68     10.72 o 
  -2  13   2       37.69       38.56      2.54 o 
  -1  13   2      102.89      102.62      3.71 o 
   0  13   2       48.54       45.57      3.00 o 
   1  13   2      190.28      180.24      6.32 o 
   2  13   2       89.55       93.57      5.45 o 
   3  13   2       36.77       33.78      2.68 o 
   4  13   2        0.51       -0.33      1.04 o 
   5  13   2       42.59       40.27      2.39 o 
   6  13   2        2.12        2.99      1.94 o 
   7  13   2      121.24      130.49      4.79 o 
   8  13   2       50.76       55.99      4.44 o 
   9  13   2        2.31        4.24      2.07 o 
  10  13   2      700.57      752.98     16.43 o 
  -6  14   2        6.74        4.07      2.97 o 
  -5  14   2       35.75       32.41      5.32 o 
  -4  14   2       90.10       79.62      5.78 o 
  -3  14   2       46.13       43.15      4.25 o 
  -2  14   2       69.21       78.60      5.48 o 
  -1  14   2       59.84       58.14      3.38 o 
   0  14   2      252.73      259.68      6.58 o 
   1  14   2        6.07        3.13      1.88 o 
   2  14   2      106.00      101.68      5.14 o 
   3  14   2      211.87      206.54      7.53 o 
   4  14   2        0.14        0.79      1.29 o 
   5  14   2        4.24        2.41      1.36 o 
   6  14   2       41.41       48.21      3.43 o 
   7  14   2      177.62      183.58      5.65 o 
   8  14   2      300.82      305.27     10.66 o 
   9  14   2       12.38       10.76      2.66 o 
  10  14   2       82.89       89.50      6.76 o 
  -5  15   2       34.93       36.58      5.17 o 
  -4  15   2        5.30        3.81      2.58 o 
  -3  15   2       73.96       71.97      5.59 o 
  -2  15   2       30.73       25.35      4.31 o 
  -1  15   2        1.09        4.19      2.23 o 
   0  15   2        4.60        1.34      1.93 o 
   1  15   2       79.66       82.46      4.28 o 
   2  15   2        0.16        0.62      1.77 o 
   3  15   2        2.87        1.27      1.74 o 
   4  15   2        1.68        3.40      1.55 o 
   5  15   2        8.07       12.63      1.90 o 
   6  15   2        0.11        0.74      2.59 o 
   7  15   2       49.68       49.02      3.54 o 
   8  15   2       10.81       15.55      3.02 o 
   9  15   2        0.12       -2.02      2.29 o 
  -4  16   2      121.17      138.80      9.84 o 
  -3  16   2       44.34       49.95      7.15 o 
  -2  16   2        5.22        5.39      3.20 o 
  -1  16   2        0.05       -1.70      1.31 o 
   0  16   2      195.18      204.66      6.41 o 
   1  16   2       60.28       59.42      4.24 o 
   2  16   2      163.01      162.25      6.59 o 
   3  16   2       57.41       60.37      6.13 o 
   4  16   2       15.52       17.54      4.21 o 
   5  16   2      102.86      107.20      4.62 o 
   6  16   2        0.97        2.10      2.63 o 
   7  16   2       37.11       41.44      5.14 o 
   8  16   2        8.76       12.41      3.16 o 
  -2  17   2        1.39       -2.68      4.05 o 
  -1  17   2       11.69       16.63      3.26 o 
   0  17   2        2.00       -1.24      1.66 o 
   1  17   2       34.92       33.65      4.70 o 
   2  17   2       22.38       23.31      3.35 o 
   3  17   2        5.58        4.94      2.34 o 
   4  17   2        2.25       -0.45      1.97 o 
   5  17   2        4.26        4.51      2.85 o 
   6  17   2      350.77      375.53     15.25 o 
   7  17   2       33.10       33.30      5.59 o 
   1  18   2       42.34       38.91      3.80 o 
   2  18   2        3.98        3.60      2.01 o 
   3  18   2       15.17       12.52      2.88 o 
   4  18   2        2.58       -1.04      3.74 o 
  -3 -17   3        4.71        2.30      3.37 o 
  -2 -17   3       26.15       20.83      5.13 o 
  -1 -17   3      103.07      108.64     10.31 o 
  -5 -16   3       46.63       54.13      3.74 o 
  -4 -16   3      109.23      112.24      7.62 o 
  -3 -16   3        0.68        2.46      3.32 o 
  -2 -16   3       47.84       41.79      6.22 o 
  -1 -16   3        0.13        1.95      3.16 o 
   0 -16   3       85.55       84.73      5.12 o 
   1 -16   3        5.99        2.72      3.21 o 
   2 -16   3       11.50        9.43      5.78 o 
  -7 -15   3      368.23      377.97     10.70 o 
  -6 -15   3        5.67        5.19      2.46 o 
  -5 -15   3        0.24       -0.03      1.65 o 
  -4 -15   3      712.48      773.11     19.40 o 
  -3 -15   3        0.04        0.89      2.30 o 
  -2 -15   3       99.55       91.65      8.59 o 
  -1 -15   3       36.28       25.92      5.11 o 
   0 -15   3      121.21      136.72     15.50 o 
   1 -15   3       19.64       22.95      5.82 o 
   2 -15   3       30.05       24.31      6.61 o 
   3 -15   3       20.44       12.48      5.52 o 
   4 -15   3       40.08       37.56      5.46 o 
  -8 -14   3      100.20      108.81      6.85 o 
  -7 -14   3       10.57       11.46      2.62 o 
  -6 -14   3        5.03        3.63      2.49 o 
  -5 -14   3       45.31       45.33      3.59 o 
  -4 -14   3        0.19        1.34      1.76 o 
  -3 -14   3      131.10      149.11      7.11 o 
  -2 -14   3        2.23       -0.86      2.17 o 
  -1 -14   3      336.26      356.56     15.48 o 
   0 -14   3        2.68        3.99      2.45 o 
   1 -14   3       20.50       20.27      3.15 o 
   2 -14   3       12.79       13.64      5.11 o 
   3 -14   3       31.68       34.47      5.10 o 
   4 -14   3       78.37       93.55      7.78 o 
   5 -14   3       83.73       60.35     10.04 o 
  -9 -13   3        1.26        1.48      2.45 o 
  -8 -13   3        1.22        2.71      2.32 o 
  -7 -13   3       49.52       50.99      3.51 o 
  -6 -13   3        5.68        7.28      1.89 o 
  -5 -13   3      146.92      160.34      7.24 o 
  -4 -13   3        0.76        2.82      1.73 o 
  -3 -13   3       16.95       13.88      4.57 o 
  -2 -13   3       32.34       42.48      7.28 o 
  -1 -13   3       24.53       23.71      3.41 o 
   0 -13   3       28.83       29.24      5.79 o 
   1 -13   3       32.44       33.61      2.94 o 
   2 -13   3      240.23      248.76     10.71 o 
   3 -13   3        8.27        7.37      2.95 o 
   4 -13   3        1.01        0.36      2.44 o 
   5 -13   3        3.82        2.00      4.68 o 
   6 -13   3       18.83       24.02      4.15 o 
  -9 -12   3       85.08       89.15      5.83 o 
  -8 -12   3      103.51      110.42      6.42 o 
  -7 -12   3      148.32      154.98      5.07 o 
  -6 -12   3      125.93      117.87      4.95 o 
  -5 -12   3        0.45        1.45      1.40 o 
  -4 -12   3        5.34        4.74      2.17 o 
  -3 -12   3       24.08       20.86      3.87 o 
  -2 -12   3      129.16      110.73      7.23 o 
  -1 -12   3        0.24        1.08      1.59 o 
   0 -12   3      110.84      107.92      4.96 o 
   1 -12   3       96.54       84.40      5.00 o 
   2 -12   3       25.79       19.56      1.93 o 
   3 -12   3       11.13        6.00      3.26 o 
   4 -12   3      172.42      192.35      8.81 o 
   5 -12   3       99.20      104.77     11.23 o 
   6 -12   3      185.78      182.23      8.50 o 
   7 -12   3       54.06       45.07      5.26 o 
 -10 -11   3      230.77      222.29      7.14 o 
  -9 -11   3       58.32       48.27      4.20 o 
  -8 -11   3       32.57       34.00      3.65 o 
  -7 -11   3       74.72       78.06      4.49 o 
  -6 -11   3       27.11       20.28      2.20 o 
  -5 -11   3        6.37        6.43      1.37 o 
  -4 -11   3       30.85       29.34      2.37 o 
  -3 -11   3      116.57      126.52      8.39 o 
  -2 -11   3       90.44       84.47      4.22 o 
  -1 -11   3        1.94        4.18      1.57 o 
   0 -11   3     1085.25     1060.44     16.92 o 
   1 -11   3      496.31      411.10      8.58 o 
   2 -11   3       82.98       69.22      6.01 o 
   3 -11   3        4.73        5.12      2.31 o 
   4 -11   3      152.33      141.36      7.51 o 
   5 -11   3       42.45       32.10      9.16 o 
   6 -11   3       26.02       30.89      3.95 o 
   7 -11   3        2.07       -0.33      1.89 o 
   8 -11   3       71.85       69.73      9.14 o 
 -10 -10   3        0.84        0.85      1.79 o 
  -9 -10   3       28.52       25.64      2.86 o 
  -8 -10   3        1.96        0.06      2.12 o 
  -7 -10   3       38.38       39.26      2.90 o 
  -6 -10   3        0.20        1.06      1.15 o 
  -5 -10   3       36.38       42.62      2.45 o 
  -4 -10   3      214.94      217.86      5.41 o 
  -3 -10   3      339.78      246.56      5.36 o 
  -2 -10   3     1395.70     1327.80     19.75 o 
  -1 -10   3       74.15       82.32      4.73 o 
   0 -10   3      595.64      535.15     12.42 o 
   1 -10   3      722.47      654.75     14.29 o 
   2 -10   3      157.36      134.06      3.81 o 
   3 -10   3      222.72      224.49      8.72 o 
   4 -10   3        1.13       -1.35      1.56 o 
   5 -10   3        2.89        4.98      2.17 o 
   6 -10   3       76.24       66.35      5.27 o 
   7 -10   3       32.20       29.45      3.35 o 
   8 -10   3       34.73       29.94      6.03 o 
   9 -10   3        7.80        4.96      4.06 o 
 -11  -9   3        9.66        3.40      2.73 o 
 -10  -9   3      218.00      221.81      6.54 o 
  -9  -9   3        6.67        4.74      1.76 o 
  -8  -9   3       20.31       16.28      2.28 o 
  -7  -9   3        7.13       10.69      1.95 o 
  -6  -9   3       45.65       41.53      2.93 o 
  -5  -9   3      343.56      353.90      6.25 o 
  -4  -9   3     1579.26     1403.39     20.20 o 
  -3  -9   3     4716.65     4683.14     53.74 o 
  -2  -9   3      277.10      311.21      6.25 o 
  -1  -9   3       62.91       66.93      2.94 o 
   0  -9   3     2156.87     2094.29     28.66 o 
   1  -9   3      609.93      593.36     10.28 o 
   2  -9   3      204.13      193.65      4.50 o 
   3  -9   3      111.32      107.42      5.59 o 
   4  -9   3      423.66      408.88     11.88 o 
   5  -9   3       32.22       23.68      3.19 o 
   6  -9   3       20.42       21.68      4.11 o 
   7  -9   3      105.89      114.46      5.10 o 
   8  -9   3        0.07        1.00      3.08 o 
   9  -9   3       18.23       10.71      4.31 o 
 -11  -8   3        1.83        2.53      2.40 o 
 -10  -8   3       90.78       87.43      3.96 o 
  -9  -8   3       14.28        9.96      2.12 o 
  -8  -8   3       92.94       93.13      4.35 o 
  -7  -8   3       46.25       50.68      3.35 o 
  -6  -8   3      213.98      174.93      4.27 o 
  -5  -8   3      590.09      530.83     10.12 o 
  -4  -8   3      587.70      526.57      8.29 o 
  -3  -8   3     1086.71     1058.56     16.39 o 
  -2  -8   3       21.04       19.53      1.41 o 
  -1  -8   3       66.85       69.85      2.26 o 
   0  -8   3      320.02      303.24      5.59 o 
   1  -8   3     1015.18     1031.35     15.34 o 
   2  -8   3      712.93      699.29      9.60 o 
   3  -8   3      178.57      162.76      5.20 o 
   4  -8   3      482.61      502.42     34.25 o 
   5  -8   3     1646.96     1557.86     41.02 o 
   6  -8   3       15.61        8.98      2.03 o 
   7  -8   3       53.05       74.70      6.09 o 
   8  -8   3       14.69        9.06      3.38 o 
   9  -8   3       19.67       21.65      4.74 o 
  10  -8   3       14.91       18.19      4.80 o 
 -11  -7   3       12.08       13.76      3.13 o 
 -10  -7   3        8.54        4.95      2.32 o 
  -9  -7   3        0.24       -0.73      1.15 o 
  -8  -7   3       68.74       67.68      3.76 o 
  -7  -7   3        4.70        8.69      1.69 o 
  -6  -7   3       15.55       21.61      1.66 o 
  -5  -7   3       95.09       87.78      3.77 o 
  -4  -7   3       15.44       12.07      1.20 o 
  -3  -7   3        0.54        0.43      0.48 o 
  -2  -7   3        1.70        6.59      0.92 o 
  -1  -7   3      367.07      414.86      5.67 o 
   0  -7   3      331.05      319.41      5.49 o 
   1  -7   3       76.08       83.58      2.76 o 
   2  -7   3       69.78       70.90      2.10 o 
   3  -7   3      303.46      273.91     11.48 o 
   4  -7   3     2129.13     2101.27     33.10 o 
   5  -7   3     4045.76     4013.88     72.09 o 
   6  -7   3      389.29      339.69      9.12 o 
   7  -7   3      109.15      113.33      7.72 o 
   8  -7   3      320.78      313.63     13.94 o 
   9  -7   3        9.51        9.50      3.52 o 
  10  -7   3      383.95      385.36     16.50 o 
 -11  -6   3       48.44       55.50      5.39 o 
 -10  -6   3      111.01      122.17      6.52 o 
  -9  -6   3       59.07       64.73      3.23 o 
  -8  -6   3       38.15       39.47      3.08 o 
  -7  -6   3       22.69       21.76      2.14 o 
  -6  -6   3       24.54       18.81      2.57 o 
  -5  -6   3        5.92        9.28      1.47 o 
  -4  -6   3        5.68        3.63      0.79 o 
  -3  -6   3      306.74      347.64      5.29 o 
  -2  -6   3        8.37       13.58      1.15 o 
  -1  -6   3      184.18      221.77      3.80 o 
   0  -6   3       14.07       22.41      1.39 o 
   1  -6   3     1850.09     2229.13     33.15 o 
   2  -6   3      357.27      436.76      9.66 o 
   3  -6   3        0.55       -0.23      0.80 o 
   4  -6   3      454.97      425.77     37.35 o 
   5  -6   3       63.28       66.66      3.71 o 
   6  -6   3      109.02      127.57      4.50 o 
   7  -6   3       32.79       42.85      5.00 o 
   8  -6   3        0.01        2.52      2.28 o 
   9  -6   3       27.02       21.04      3.98 o 
  10  -6   3       70.37       57.77      6.22 o 
  11  -6   3        1.63        2.42      2.82 o 
 -12  -5   3       48.21       43.15      4.59 o 
 -11  -5   3      114.32      132.37      8.02 o 
 -10  -5   3       22.17       23.92      5.24 o 
  -9  -5   3       30.02       22.52      2.37 o 
  -8  -5   3        3.06        3.90      1.42 o 
  -7  -5   3      177.31      184.66      5.61 o 
  -6  -5   3        0.02       -0.29      1.06 o 
  -5  -5   3       31.22       15.73      1.84 o 
  -4  -5   3        0.16        0.30      0.41 o 
  -3  -5   3      127.31      162.22      3.43 o 
  -2  -5   3       33.31       27.61      1.48 o 
  -1  -5   3     2018.43     2410.95     30.82 o 
   0  -5   3     1784.05     2305.47     29.63 o 
   1  -5   3     3080.49     3504.02     50.01 o 
   2  -5   3       51.12       47.23      1.79 o 
   3  -5   3       51.01       81.13      3.57 o 
   5  -5   3       12.93       18.92      1.41 o 
   6  -5   3        4.88        3.21      2.16 o 
   7  -5   3       34.19       36.79      4.60 o 
   8  -5   3       82.38       79.13      5.62 o 
   9  -5   3      189.66      224.23     10.23 o 
  10  -5   3      105.04      116.16      7.27 o 
  11  -5   3      205.62      214.57     10.51 o 
 -12  -4   3      436.36      454.92     15.51 o 
 -11  -4   3       10.05       11.91      3.29 o 
 -10  -4   3      233.46      259.81     10.30 o 
  -9  -4   3       90.36      103.22      6.35 o 
  -8  -4   3      129.78      126.08      4.54 o 
  -7  -4   3      224.19      225.08      6.00 o 
  -6  -4   3       13.80       17.92      2.04 o 
  -5  -4   3        0.04       -1.09      0.59 o 
  -4  -4   3        1.29        6.68      0.84 o 
  -3  -4   3       25.59       30.84      1.38 o 
  -2  -4   3      734.71      809.16     16.75 o 
  -1  -4   3     1537.62     1643.64     24.48 o 
   0  -4   3      977.85     1147.13     22.71 o 
   1  -4   3       25.21       15.43      1.71 o 
   2  -4   3     1097.51     1268.08     24.13 o 
   3  -4   3     1999.11     1951.95     50.41 o 
   4  -4   3      594.76      743.17     12.05 o 
   5  -4   3      133.98      153.45      3.16 o 
   6  -4   3      112.20      115.55      8.44 o 
   7  -4   3        7.18        5.18      1.76 o 
   8  -4   3        8.67        2.79      2.33 o 
   9  -4   3       41.59       28.05      3.63 o 
  10  -4   3       36.63       37.80      4.40 o 
  11  -4   3       55.38       59.18      5.53 o 
 -12  -3   3        0.58       -0.73      3.34 o 
 -11  -3   3      287.98      280.94     12.09 o 
 -10  -3   3       15.52       14.50      3.09 o 
  -9  -3   3        2.48        2.02      1.88 o 
  -8  -3   3       46.18       47.59      4.40 o 
  -7  -3   3       49.58       49.90      4.75 o 
  -6  -3   3        0.56       -0.06      0.70 o 
  -4  -3   3      481.81      632.85      9.59 o 
  -3  -3   3      272.74      264.16      4.10 o 
  -2  -3   3     1482.99     1694.99     25.75 o 
  -1  -3   3      389.68      429.88      9.04 o 
   0  -3   3      545.75      577.95     24.35 o 
   1  -3   3     1857.20     2088.86     37.90 o 
   2  -3   3      258.83      299.71      7.10 o 
   3  -3   3      428.55      585.15     11.79 o 
   4  -3   3       81.35       86.96      8.39 o 
   5  -3   3        7.57       13.40      1.84 o 
   6  -3   3        0.35        0.75      1.33 o 
   7  -3   3     1725.14     1801.36     34.90 o 
   8  -3   3       67.39       49.89      7.52 o 
   9  -3   3        1.93        0.11      2.63 o 
  10  -3   3       43.62       39.21      3.92 o 
  11  -3   3       19.49       19.90      3.17 o 
  12  -3   3      242.15      245.75     10.08 o 
 -12  -2   3      244.26      246.73     18.98 o 
 -11  -2   3       94.26       97.50      6.57 o 
 -10  -2   3        6.41        9.52      2.55 o 
  -9  -2   3       20.30       22.45      2.54 o 
  -8  -2   3      173.34      152.82     10.69 o 
  -7  -2   3      295.66      269.97      5.56 o 
  -6  -2   3      271.63      272.14     10.49 o 
  -5  -2   3       90.54       65.75      5.64 o 
  -4  -2   3      493.31      345.86     11.50 o 
  -3  -2   3       70.60       76.09      2.25 o 
  -2  -2   3     1443.06     1567.12     23.60 o 
  -1  -2   3      688.42      758.56     14.29 o 
   0  -2   3      479.66      509.50     15.12 o 
   1  -2   3     1860.58     1978.51     50.86 o 
   3  -2   3       59.79       59.23      2.11 o 
   4  -2   3      103.78      102.49      2.57 o 
   5  -2   3       36.69       49.40      1.60 o 
   6  -2   3      204.10      207.93      5.18 o 
   7  -2   3      300.27      313.79     14.48 o 
   8  -2   3      174.99      159.33     10.65 o 
   9  -2   3        0.51        0.10      2.80 o 
  10  -2   3      247.48      241.92      7.39 o 
  11  -2   3       36.71       32.47      3.41 o 
  12  -2   3       61.09       66.41      4.63 o 
 -12  -1   3       27.47       27.69      4.45 o 
 -11  -1   3        0.94       -0.03      1.64 o 
 -10  -1   3        1.97        0.75      1.98 o 
  -9  -1   3        3.28        5.74      2.19 o 
  -8  -1   3      121.38      118.36      6.18 o 
  -7  -1   3        0.00       -0.16      1.33 o 
  -6  -1   3      219.29      182.27      3.96 o 
  -5  -1   3      130.18      147.89      8.46 o 
  -4  -1   3     1802.14     2083.54     35.90 o 
  -3  -1   3     1897.36     2187.39     46.80 o 
  -2  -1   3      717.76      794.05     14.32 o 
  -1  -1   3      226.76      233.22      5.14 o 
   0  -1   3        2.11       -1.38      0.69 o 
   1  -1   3      291.92      260.61      8.02 o 
   2  -1   3     1295.90       -0.57      0.28 o 
   3  -1   3      252.49       -0.75      0.38 o 
   5  -1   3       24.76       33.03      4.06 o 
   6  -1   3       59.88       81.73      6.22 o 
   7  -1   3      400.89      421.06     17.53 o 
   8  -1   3      302.52      290.56     14.73 o 
   9  -1   3       56.63       54.19      7.61 o 
  10  -1   3       26.45       25.99      6.20 o 
  11  -1   3       58.66       50.67      8.64 o 
 -12   0   3       98.56       94.65      7.41 o 
 -11   0   3       34.11       37.16      4.62 o 
 -10   0   3       29.88       29.65      3.98 o 
  -9   0   3       11.32       11.86      2.66 o 
  -8   0   3        5.53        1.28      1.74 o 
  -7   0   3      805.27      736.77     17.57 o 
  -6   0   3      136.71      132.14      5.05 o 
  -5   0   3       48.87       36.93      2.74 o 
  -4   0   3      537.43      595.48     12.02 o 
  -2   0   3      579.63      582.76      8.79 o 
   0   0   3     1301.98     1481.17     38.40 o 
   1   0   3     4431.13     3239.67     81.03 o 
   5   0   3        0.03        1.48      1.58 o 
   6   0   3       32.47       52.56      5.71 o 
   7   0   3       49.23       53.65      6.37 o 
   8   0   3      262.29      279.81     14.43 o 
   9   0   3       97.64       96.34     10.16 o 
  10   0   3        4.08       -1.64      3.51 o 
  11   0   3       29.48       38.02      7.92 o 
  12   0   3      143.15      177.92     14.55 o 
 -11   1   3       93.93       83.64      6.63 o 
 -10   1   3       52.97       56.79      9.37 o 
  -9   1   3      231.40      215.64      8.48 o 
  -8   1   3     3450.28     3239.19     65.49 o 
  -7   1   3     2907.76     2896.18     55.76 o 
  -6   1   3        0.64        3.59      0.64 o 
  -5   1   3      263.46      307.73      5.27 o 
  -4   1   3      349.69      445.83      8.26 o 
  -3   1   3       22.24        2.10      2.53 o 
  -2   1   3     3941.76     4354.08     61.77 o 
  -1   1   3      773.01      867.01     23.28 o 
   0   1   3      114.65      131.25      4.87 o 
   1   1   3        9.12        4.03      1.09 o 
   5   1   3     1255.84     1444.29     41.74 o 
   6   1   3      482.31      533.18     19.47 o 
   7   1   3       72.00       77.52      7.71 o 
   8   1   3        2.18        3.32      3.07 o 
   9   1   3        1.06        4.28      3.26 o 
  10   1   3       58.14       55.07      8.28 o 
  11   1   3       37.76       37.07      7.70 o 
  12   1   3       10.26       11.74      5.34 o 
  13   1   3        6.83        9.27      6.20 o 
 -11   2   3       56.15       48.58      8.62 o 
 -10   2   3      130.60      137.20     12.55 o 
  -9   2   3      224.61      178.43      7.66 o 
  -8   2   3     1595.80     1517.10     56.84 o 
  -7   2   3      172.64      188.63      7.02 o 
  -6   2   3       23.47       25.63      1.36 o 
  -5   2   3      242.70      290.83      5.10 o 
  -4   2   3        1.31       -0.45      1.59 o 
  -2   2   3     2511.49     2664.82     38.20 o 
  -1   2   3        3.98       13.94      1.93 o 
   0   2   3        7.45        6.46      1.21 o 
   1   2   3     4767.66     5223.73    130.03 o 
   2   2   3       65.71       69.06      1.84 o 
   5   2   3      469.79      535.74     18.54 o 
   6   2   3      409.56      476.31     18.02 o 
   7   2   3      288.67      292.93     13.94 o 
   8   2   3        0.65       -1.96      2.31 o 
   9   2   3       25.66       32.99      6.27 o 
  10   2   3        0.03        4.28      3.88 o 
  11   2   3       63.99       67.09      9.97 o 
  12   2   3       54.24       71.57      8.58 o 
  13   2   3       12.08       13.84      2.41 o 
 -11   3   3      148.40      152.28      8.30 o 
 -10   3   3        5.35       10.62      2.80 o 
  -9   3   3       87.23       99.93      6.09 o 
  -8   3   3       14.93       12.89      2.62 o 
  -7   3   3      342.78      325.52     10.06 o 
  -6   3   3     1179.25     1184.42     16.22 o 
  -5   3   3      499.00      532.33      8.30 o 
  -4   3   3       67.82       58.63      2.47 o 
  -3   3   3       93.22       58.26      2.52 o 
  -2   3   3      654.11      720.79     14.34 o 
  -1   3   3     6348.13     6971.69    120.91 o 
   0   3   3     6185.62     6901.58    117.04 o 
   1   3   3     1059.07     1288.29     22.92 o 
   2   3   3      591.02       -0.03      0.26 o 
   3   3   3       49.12       -0.52      0.26 o 
   4   3   3      684.80      812.81     11.29 o 
   5   3   3      139.60      168.38      3.98 o 
   6   3   3      705.41      722.21     11.67 o 
   7   3   3     1613.20     1603.76     24.44 o 
   8   3   3       38.11       45.21      2.24 o 
   9   3   3       38.63       38.04      2.66 o 
  10   3   3      225.72      201.72      6.57 o 
  11   3   3       32.06       23.44      5.51 o 
  12   3   3        6.96        9.23      3.88 o 
  13   3   3       84.61       89.11      4.64 o 
 -11   4   3        5.86        3.56      2.79 o 
 -10   4   3        0.21        3.43      2.30 o 
  -9   4   3      141.01      142.57      7.41 o 
  -8   4   3       57.17       50.59      4.62 o 
  -7   4   3       28.11       30.33      6.30 o 
  -6   4   3      375.03      357.74      6.18 o 
  -5   4   3      408.63      446.45      8.57 o 
  -4   4   3      238.00      294.48      6.44 o 
  -3   4   3       26.99       32.22      2.20 o 
  -2   4   3        1.09        0.45      0.55 o 
  -1   4   3        0.00        0.14      0.33 o 
   0   4   3     4500.29     4946.82     68.28 o 
   1   4   3      560.76      655.13     12.61 o 
   2   4   3      633.86      682.74     13.44 o 
   3   4   3       37.46       51.04      1.48 o 
   4   4   3       25.37       36.48      1.59 o 
   5   4   3      126.66      126.15      2.86 o 
   6   4   3       80.30       84.28      3.03 o 
   7   4   3       32.44       34.57      2.22 o 
   8   4   3       48.82       51.51      2.77 o 
   9   4   3       34.13       29.84      2.74 o 
  10   4   3      198.59      176.77      5.71 o 
  11   4   3        3.73        9.50      2.74 o 
  12   4   3      128.07      135.81      6.88 o 
  13   4   3       18.63       19.20      3.06 o 
 -11   5   3       28.39       31.02      4.62 o 
 -10   5   3      144.07      156.05     11.05 o 
  -9   5   3        4.51        6.17      2.93 o 
  -8   5   3        1.42        3.48      2.05 o 
  -7   5   3       95.98       85.20      5.24 o 
  -6   5   3        0.32        0.71      0.98 o 
  -5   5   3     1028.60     1060.74     18.18 o 
  -3   5   3     1116.93     1242.22     20.34 o 
  -2   5   3      619.62      715.64     10.23 o 
  -1   5   3      291.10      280.32      4.98 o 
   0   5   3     1186.87     1254.97     16.35 o 
   1   5   3      192.06      187.96      4.90 o 
   2   5   3     2625.23     2935.59     37.40 o 
   3   5   3      895.96     1084.32     15.49 o 
   4   5   3      878.59      987.91     11.12 o 
   5   5   3      323.44      355.10      6.23 o 
   6   5   3      617.19      657.22      9.69 o 
   7   5   3      139.94      148.16      4.65 o 
   8   5   3        0.86        0.66      0.99 o 
   9   5   3      147.79      129.45      5.03 o 
  10   5   3       56.02       52.62      3.59 o 
  11   5   3        2.57        2.82      1.99 o 
  12   5   3       21.70       20.53      4.82 o 
  13   5   3       30.58       37.69      4.03 o 
 -10   6   3        2.55       -0.03      2.42 o 
  -9   6   3      469.67      456.77     17.47 o 
  -8   6   3       17.27       10.15      2.65 o 
  -7   6   3       47.59       51.78      2.60 o 
  -6   6   3      145.06      146.17      4.76 o 
  -5   6   3       68.68       64.33      2.78 o 
  -4   6   3      197.07      218.95      7.52 o 
  -3   6   3      230.72      236.15      8.42 o 
  -2   6   3      702.87      752.76     10.98 o 
  -1   6   3      132.74      153.56      4.86 o 
   0   6   3       61.80       42.45      1.66 o 
   1   6   3       80.05       78.13      2.29 o 
   2   6   3      969.83     1022.71     13.91 o 
   3   6   3      530.27      594.16      9.07 o 
   4   6   3     2539.82     2787.49     32.10 o 
   5   6   3       61.13       69.29      6.71 o 
   6   6   3      572.65      557.23     10.97 o 
   7   6   3      409.84      398.12      6.96 o 
   8   6   3      165.73      177.96      5.67 o 
   9   6   3       64.16       66.96      4.90 o 
  10   6   3      372.06      432.97     10.60 o 
  11   6   3      104.86      121.66      9.68 o 
  12   6   3       73.68       79.51      4.76 o 
  13   6   3        6.50       11.34      2.61 o 
 -10   7   3       11.90       10.62      3.37 o 
  -9   7   3       20.10       22.38      3.88 o 
  -8   7   3       69.21       81.28      6.42 o 
  -7   7   3      118.34      103.20      5.09 o 
  -6   7   3      160.00      150.38      5.11 o 
  -5   7   3      324.28      341.08      8.28 o 
  -4   7   3       17.22       22.85      4.17 o 
  -3   7   3       51.71       56.58      3.29 o 
  -2   7   3       96.22       91.03      2.76 o 
  -1   7   3      718.49      779.26     10.28 o 
   0   7   3      281.36      291.62      4.88 o 
   1   7   3       46.54       42.79      1.83 o 
   2   7   3      308.53      386.63      6.29 o 
   3   7   3     4229.13     4913.44     60.37 o 
   4   7   3      594.46      615.73     12.16 o 
   5   7   3      115.57      151.42      3.47 o 
   6   7   3       16.42       13.06      1.74 o 
   7   7   3      436.86      463.86      8.45 o 
   8   7   3        3.89        4.61      1.25 o 
   9   7   3        1.29        4.61      2.22 o 
  10   7   3        1.22        4.66      1.80 o 
  11   7   3        0.03        1.02      1.70 o 
  12   7   3      124.39      119.33      6.00 o 
 -10   8   3       39.70       44.46      5.67 o 
  -9   8   3       37.46       44.85      5.33 o 
  -8   8   3        0.03        3.13      2.35 o 
  -7   8   3       76.83       75.13      5.57 o 
  -6   8   3       26.56       25.09      2.16 o 
  -5   8   3       68.90       76.34      4.28 o 
  -4   8   3        0.82        0.45      1.51 o 
  -3   8   3        2.30        7.53      1.58 o 
  -2   8   3      108.75      114.65      2.95 o 
  -1   8   3      940.08     1047.53     23.69 o 
   0   8   3      355.20      402.42      5.88 o 
   1   8   3      758.54      902.66     11.01 o 
   2   8   3      144.27      196.18      3.63 o 
   3   8   3      522.87      584.15      8.56 o 
   5   8   3       11.21        6.97      1.96 o 
   6   8   3     1798.71     1801.64     28.87 o 
   7   8   3      252.23      223.19      5.43 o 
   8   8   3     1287.89     1221.97     18.60 o 
   9   8   3        0.03       -0.55      0.87 o 
  10   8   3        3.47        2.25      1.81 o 
  11   8   3      115.33      109.59      5.71 o 
  12   8   3       32.73       34.88      4.96 o 
  -9   9   3      128.72      120.53     16.60 o 
  -8   9   3       64.67       55.56      6.18 o 
  -7   9   3        8.69       13.97      3.65 o 
  -6   9   3        8.82       10.11      1.69 o 
  -5   9   3       91.38       87.51      6.96 o 
  -4   9   3       62.69       49.94      3.63 o 
  -3   9   3       65.84       63.90      4.95 o 
  -2   9   3        1.70        3.25      0.82 o 
  -1   9   3      367.95      420.54      6.81 o 
   0   9   3        9.00       17.91      1.36 o 
   1   9   3      176.53      172.09      3.59 o 
   2   9   3       20.85       28.36      1.69 o 
   3   9   3      489.95      533.61      9.30 o 
   4   9   3      418.64      442.34      8.51 o 
   5   9   3      144.48      151.40      4.04 o 
   6   9   3       88.93      100.51      3.04 o 
   7   9   3      246.47      227.96      7.55 o 
   8   9   3        0.21        0.45      1.13 o 
   9   9   3       22.52       20.71      2.44 o 
  10   9   3        8.36       13.38      2.52 o 
  11   9   3      173.40      187.56      8.05 o 
  12   9   3       21.31       22.89      3.43 o 
  -9  10   3       11.18       16.55      4.13 o 
  -8  10   3       57.37       60.65      7.07 o 
  -7  10   3       39.12       39.64      3.46 o 
  -6  10   3      164.62      174.62      6.36 o 
  -5  10   3       75.07       68.43      5.67 o 
  -4  10   3       70.39       56.85      4.07 o 
  -3  10   3       73.82       88.42      5.33 o 
  -2  10   3      181.68      161.15      6.71 o 
  -1  10   3      395.98      450.84      7.38 o 
   0  10   3      440.29      432.89      7.23 o 
   1  10   3        1.53        1.98      0.96 o 
   2  10   3        7.71        8.56      1.09 o 
   3  10   3        0.01       -1.46      0.73 o 
   4  10   3       85.60       86.86      2.80 o 
   5  10   3       27.59       19.47      1.86 o 
   6  10   3      195.54      173.53      4.50 o 
   7  10   3       66.54       64.06      3.95 o 
   8  10   3        2.65        2.76      1.59 o 
   9  10   3        1.25       -0.99      1.26 o 
  10  10   3        8.82       10.65      1.71 o 
  11  10   3        6.44        8.96      7.46 o 
  12  10   3       48.30       42.00      8.38 o 
  -8  11   3       50.14       43.64      5.80 o 
  -7  11   3       34.00       30.28      3.28 o 
  -6  11   3        0.01        2.06      1.87 o 
  -5  11   3       77.89       69.20      4.73 o 
  -4  11   3       10.27       11.93      2.41 o 
  -3  11   3        3.60        4.91      2.01 o 
  -2  11   3       95.07      103.45      4.11 o 
  -1  11   3       50.05       44.08      2.42 o 
   0  11   3     1520.75     1603.36     20.39 o 
   1  11   3      137.67      151.44      4.60 o 
   2  11   3      533.08      550.36      9.88 o 
   3  11   3      113.76      104.15      3.24 o 
   4  11   3      137.72      126.59      3.50 o 
   5  11   3      840.24      806.34     13.48 o 
   6  11   3      154.06      152.04      4.43 o 
   7  11   3       48.41       53.83      2.31 o 
   8  11   3        8.87        5.57      1.84 o 
   9  11   3       42.58       46.64      3.62 o 
  10  11   3       11.07       11.89      2.04 o 
  11  11   3       16.63       14.99      3.70 o 
  -7  12   3       65.78       69.49      7.39 o 
  -6  12   3      115.31      102.85      6.34 o 
  -5  12   3       85.29       88.04      5.56 o 
  -4  12   3       47.11       53.46      5.26 o 
  -3  12   3        2.12        0.97      1.62 o 
  -2  12   3        9.32        5.72      1.32 o 
  -1  12   3       51.15       48.72      2.92 o 
   0  12   3      141.11      145.96      4.08 o 
   1  12   3      258.27      259.62      6.45 o 
   2  12   3      176.01      164.84      4.86 o 
   3  12   3     1059.05     1066.21     14.93 o 
   4  12   3     1322.50     1263.39     16.99 o 
   5  12   3       15.91       16.45      2.04 o 
   6  12   3        5.42        1.49      1.21 o 
   7  12   3        2.07        1.76      1.14 o 
   8  12   3        4.72        4.48      1.78 o 
   9  12   3        0.78        1.26      1.81 o 
  10  12   3       19.28       19.53      3.73 o 
  11  12   3        7.09        0.53      1.64 o 
  -7  13   3      289.55      299.35     10.06 o 
  -6  13   3       87.56       85.18      5.72 o 
  -5  13   3       60.10       54.58      7.73 o 
  -4  13   3       54.14       47.75      4.39 o 
  -3  13   3       34.76       33.30      3.72 o 
  -2  13   3       15.28       19.78      2.76 o 
  -1  13   3       40.32       45.63      2.68 o 
   0  13   3      130.61      120.82      5.41 o 
   1  13   3       14.39       14.37      2.03 o 
   2  13   3      238.40      241.05      7.14 o 
   3  13   3       25.75       31.80      2.63 o 
   4  13   3       49.41       50.76      2.77 o 
   5  13   3       89.17       86.86      3.28 o 
   6  13   3        0.52        0.47      1.24 o 
   7  13   3       68.04       66.45      3.36 o 
   8  13   3      189.13      195.88     12.73 o 
   9  13   3       53.51       60.78      5.26 o 
  10  13   3      100.55       93.47      5.63 o 
  -6  14   3       57.08       53.02      5.26 o 
  -5  14   3       58.34       61.88      6.92 o 
  -4  14   3       34.19       37.82      4.15 o 
  -3  14   3       73.15       79.35      8.71 o 
  -2  14   3        0.34        1.63      3.23 o 
  -1  14   3      218.55      220.19      8.48 o 
   0  14   3      110.39      106.97      6.19 o 
   1  14   3        2.72        5.36      1.45 o 
   2  14   3       16.57       10.20      2.20 o 
   3  14   3       46.83       44.63      3.17 o 
   4  14   3        0.54       -0.56      1.21 o 
   5  14   3       62.24       57.34      3.71 o 
   6  14   3        7.98       11.18      1.95 o 
   7  14   3       46.77       39.85      2.95 o 
   8  14   3      136.52      139.48      6.90 o 
   9  14   3       47.72       44.86      5.06 o 
  10  14   3       22.45       27.35      3.54 o 
  -5  15   3        3.43        3.07      2.56 o 
  -4  15   3        3.65        3.93      2.77 o 
  -3  15   3      301.49      320.77     10.49 o 
  -2  15   3      171.99      152.75      9.00 o 
  -1  15   3       55.80       47.07      3.09 o 
   0  15   3        1.71        2.07      1.47 o 
   1  15   3       47.84       43.32      3.16 o 
   2  15   3       14.89       12.42      3.82 o 
   3  15   3       31.13       27.38      3.06 o 
   4  15   3        1.62        1.49      1.43 o 
   5  15   3       10.72       10.10      1.86 o 
   6  15   3       10.48       10.44      2.96 o 
   7  15   3       41.34       39.96      3.21 o 
   8  15   3       32.10       37.19      4.02 o 
   9  15   3      116.17      104.53      6.36 o 
  -4  16   3       54.15       63.86      5.62 o 
  -3  16   3        1.26        7.30      3.29 o 
  -2  16   3        8.75       11.63      3.73 o 
  -1  16   3       29.07       30.05      2.61 o 
   0  16   3      143.08      147.63      5.27 o 
   1  16   3       30.31       33.98      3.34 o 
   2  16   3       46.18       40.49      3.88 o 
   3  16   3       11.03        8.56      2.37 o 
   4  16   3        0.00        0.23      1.52 o 
   5  16   3        0.61        0.45      1.55 o 
   6  16   3       59.46       64.75      4.91 o 
   7  16   3      129.92      120.20      8.78 o 
   8  16   3        0.74        0.54      2.16 o 
  -2  17   3        3.69        7.30      4.87 o 
  -1  17   3        1.03       -1.79      2.08 o 
   0  17   3       17.84       20.95      3.13 o 
   1  17   3       75.24       83.76      5.05 o 
   2  17   3      255.50      278.65      7.54 o 
   3  17   3       32.46       31.04      3.57 o 
   4  17   3      205.46      211.50      7.43 o 
   5  17   3        0.28       -1.69      1.54 o 
   6  17   3       84.19       90.60      6.01 o 
   7  17   3       71.66       77.93      5.40 o 
   0  18   3        0.70        0.75      1.94 o 
   1  18   3       24.06       22.48      3.16 o 
   2  18   3       74.03       75.76      4.55 o 
   3  18   3        7.91        7.81      3.38 o 
   4  18   3        2.31        0.48      2.07 o 
   5  18   3        5.01        7.63      3.76 o 
  -5 -16   4        8.39       12.04      2.70 o 
  -4 -16   4       69.67       68.81      7.07 o 
  -3 -16   4       99.73       93.40      8.71 o 
  -2 -16   4        0.18       -2.69      2.93 o 
  -1 -16   4       35.86       31.64      5.99 o 
   0 -16   4       45.99       59.67      6.47 o 
   1 -16   4      178.47      175.91      9.68 o 
   2 -16   4       32.95       38.33      8.22 o 
  -6 -15   4        0.13        0.27      2.25 o 
  -5 -15   4      591.13      629.11     13.89 o 
  -4 -15   4      403.66      409.30     17.08 o 
  -3 -15   4      489.03      479.77     18.66 o 
  -2 -15   4        1.38        0.58      2.99 o 
  -1 -15   4        5.34        1.64      3.14 o 
   0 -15   4        9.34        5.99      2.95 o 
   1 -15   4       80.71       87.06      4.38 o 
   2 -15   4       58.68       71.00     10.25 o 
   3 -15   4       84.35       95.04     11.45 o 
   4 -15   4       17.64       14.79      4.28 o 
  -7 -14   4       71.57       82.13      5.23 o 
  -6 -14   4      502.86      513.46     13.04 o 
  -5 -14   4      121.23      127.54      5.56 o 
  -4 -14   4       30.08       28.34      3.24 o 
  -3 -14   4       42.24       40.28      4.45 o 
  -2 -14   4       21.20       21.04      4.45 o 
  -1 -14   4       15.43       11.54      3.83 o 
   0 -14   4        1.57        5.33      2.75 o 
   1 -14   4        2.31       -1.84      1.40 o 
   2 -14   4       90.43       99.37     11.41 o 
   3 -14   4        2.94        4.38      3.64 o 
   4 -14   4       17.93       14.54      4.02 o 
   5 -14   4        0.20       -0.61      3.84 o 
  -8 -13   4       31.91       27.53      3.78 o 
  -7 -13   4      535.61      579.23     12.42 o 
  -6 -13   4      197.02      203.12      7.31 o 
  -5 -13   4        8.30        7.64      1.93 o 
  -4 -13   4       97.46       95.13      4.91 o 
  -3 -13   4      265.21      288.22     17.60 o 
  -2 -13   4       66.67       73.88      5.50 o 
  -1 -13   4      173.77      197.32     10.79 o 
   0 -13   4       71.26       94.26      6.69 o 
   1 -13   4       10.45        8.41      1.92 o 
   2 -13   4       13.77       20.90      3.99 o 
   3 -13   4      294.94      322.03     12.52 o 
   4 -13   4       34.12       37.26      5.05 o 
   5 -13   4       62.84       68.39     12.26 o 
   6 -13   4       43.68       41.42      5.11 o 
  -9 -12   4        9.72        9.66      2.90 o 
  -8 -12   4       12.21       13.27      2.86 o 
  -7 -12   4       94.73       93.68      4.31 o 
  -6 -12   4       31.84       36.05      3.79 o 
  -5 -12   4        6.00        8.15      1.64 o 
  -4 -12   4        0.06        1.24      1.56 o 
  -3 -12   4      128.53      127.80      5.11 o 
  -2 -12   4       36.73       36.11      3.81 o 
  -1 -12   4       24.19       23.80      3.47 o 
   0 -12   4       86.33       90.83      6.39 o 
   1 -12   4        3.11        1.01      1.64 o 
   2 -12   4        2.50        1.50      1.40 o 
   3 -12   4        9.80       10.21      3.58 o 
   4 -12   4        6.25        1.26      2.64 o 
   5 -12   4      108.09      122.96     10.23 o 
   6 -12   4       17.42       12.02      3.13 o 
   7 -12   4        3.22        7.16      5.23 o 
  -9 -11   4        5.09        4.87      2.06 o 
  -8 -11   4      120.84      126.14      6.37 o 
  -7 -11   4       37.61       43.99      5.04 o 
  -6 -11   4      520.19      549.63     13.23 o 
  -5 -11   4       10.90       13.85      1.78 o 
  -4 -11   4       72.90       76.74      3.59 o 
  -3 -11   4        8.61        8.38      1.65 o 
  -2 -11   4       65.98       48.98      3.67 o 
  -1 -11   4        3.03       -0.43      1.38 o 
   0 -11   4       48.23       26.72      2.77 o 
   1 -11   4      299.94      266.75      7.82 o 
   2 -11   4        4.28        3.72      1.28 o 
   3 -11   4       38.65       37.91      4.47 o 
   4 -11   4        4.74        2.20      2.11 o 
   5 -11   4        9.79       10.13      2.83 o 
   6 -11   4       59.77       58.24      5.27 o 
   7 -11   4        2.36        1.18      2.31 o 
   8 -11   4       26.10       23.54      5.88 o 
 -10 -10   4       57.75       58.01      5.59 o 
  -9 -10   4       45.14       48.80      3.85 o 
  -8 -10   4        2.56        3.31      1.77 o 
  -7 -10   4       11.77        7.90      1.45 o 
  -6 -10   4       78.38       79.69      6.74 o 
  -5 -10   4       50.06       47.86      2.58 o 
  -4 -10   4       13.10        9.79      2.17 o 
  -3 -10   4      299.66      244.42      6.02 o 
  -2 -10   4      209.21      219.93      5.67 o 
  -1 -10   4       12.29       22.68      3.24 o 
   0 -10   4        0.45        0.75      1.17 o 
   1 -10   4       68.59       69.48      4.19 o 
   2 -10   4      382.67      385.44      8.45 o 
   3 -10   4       53.01       56.97      5.07 o 
   4 -10   4        0.23        1.31      1.78 o 
   5 -10   4       92.48       92.12      8.20 o 
   6 -10   4        0.58        0.52      1.84 o 
   7 -10   4      201.13      210.30      7.69 o 
   8 -10   4      641.93      658.24     26.13 o 
   9 -10   4      139.47      138.06     10.84 o 
 -10  -9   4      112.98      122.17      5.33 o 
  -9  -9   4        5.02        6.31      1.88 o 
  -8  -9   4      253.90      273.89      7.52 o 
  -7  -9   4        0.28       -0.28      0.83 o 
  -6  -9   4       29.53       19.58      2.31 o 
  -5  -9   4      129.54      133.06      3.49 o 
  -4  -9   4        4.99        0.74      1.03 o 
  -3  -9   4      592.97      561.23      9.05 o 
  -2  -9   4      397.52      383.83      6.86 o 
  -1  -9   4      487.19      475.96      8.04 o 
   0  -9   4      483.52      493.14      9.10 o 
   1  -9   4      130.86      153.18      4.40 o 
   2  -9   4      738.71      714.88     13.08 o 
   3  -9   4      782.28      784.71     19.04 o 
   4  -9   4      121.60      113.51      5.91 o 
   5  -9   4       82.87       72.00      5.16 o 
   6  -9   4       34.47       36.96      3.78 o 
   7  -9   4       31.34       30.68      3.11 o 
   8  -9   4      137.69      142.43     10.18 o 
   9  -9   4      236.54      254.40     14.31 o 
 -11  -8   4       66.98       63.70      5.72 o 
 -10  -8   4       23.66       27.48      2.74 o 
  -9  -8   4       28.41       29.42      2.85 o 
  -8  -8   4        3.05        1.30      1.56 o 
  -7  -8   4        2.42        1.87      1.40 o 
  -6  -8   4       12.97       13.20      1.98 o 
  -5  -8   4      238.57      212.79      4.30 o 
  -4  -8   4      591.95      597.99      9.23 o 
  -3  -8   4       73.41       75.64      2.89 o 
  -2  -8   4      929.47      919.68     11.72 o 
  -1  -8   4      632.07      603.91      7.84 o 
   0  -8   4        8.09        7.12      1.19 o 
   1  -8   4     1633.43     1652.24     22.95 o 
   2  -8   4      331.80      310.22      6.69 o 
   3  -8   4      404.49      385.83     11.14 o 
   4  -8   4       46.75       44.33      3.88 o 
   5  -8   4      335.89      394.10     11.17 o 
   6  -8   4        0.01       -1.40      1.43 o 
   7  -8   4       30.76       28.88      2.64 o 
   8  -8   4       33.30       24.61      4.86 o 
   9  -8   4      215.08      221.58     12.32 o 
  10  -8   4       20.51       27.63      5.51 o 
 -11  -7   4       22.57       21.77      3.73 o 
 -10  -7   4      178.27      180.94      5.48 o 
  -9  -7   4        0.74       -0.25      1.36 o 
  -8  -7   4        0.72        0.91      1.32 o 
  -7  -7   4        9.70        6.76      1.62 o 
  -6  -7   4      589.32      558.63     10.71 o 
  -5  -7   4        5.07        4.99      1.34 o 
  -4  -7   4     1254.79     1210.73     15.85 o 
  -3  -7   4       30.96       38.43      2.25 o 
  -2  -7   4       71.16       79.35      2.41 o 
  -1  -7   4       32.47       41.75      1.77 o 
   0  -7   4      880.57      972.32     11.86 o 
   1  -7   4       16.45       27.40      1.86 o 
   2  -7   4        8.32       10.06      1.26 o 
   3  -7   4      259.60      247.52      8.03 o 
   4  -7   4      108.35      118.95      5.27 o 
   5  -7   4      157.95      158.92      6.01 o 
   6  -7   4       11.51       17.23      2.30 o 
   7  -7   4      249.21      253.95     12.15 o 
   8  -7   4       54.31       49.58      6.05 o 
   9  -7   4      132.51      133.72      8.92 o 
  10  -7   4       28.04       35.68      5.75 o 
 -11  -6   4       22.41       18.40      4.29 o 
 -10  -6   4       73.24       69.58      6.65 o 
  -9  -6   4      105.40       98.02      7.16 o 
  -8  -6   4       10.79       17.79      2.29 o 
  -7  -6   4        3.25        2.66      1.70 o 
  -6  -6   4      267.45      255.86      4.98 o 
  -5  -6   4      136.10      141.89      6.30 o 
  -4  -6   4      280.95      294.08      6.21 o 
  -3  -6   4      666.88      711.15     15.46 o 
  -2  -6   4      822.92      842.09      9.73 o 
  -1  -6   4      137.18      166.60      3.04 o 
   0  -6   4      103.13      118.22      2.64 o 
   1  -6   4       83.07       75.57      2.94 o 
   2  -6   4      138.39      169.67      5.25 o 
   3  -6   4        8.10        5.37      1.52 o 
   4  -6   4        0.23       -0.09      0.88 o 
   5  -6   4        2.37        0.97      1.31 o 
   6  -6   4       83.31       81.96      5.96 o 
   7  -6   4       20.81       22.87      3.80 o 
   8  -6   4       27.25       39.20      5.06 o 
   9  -6   4       25.64       30.65      4.74 o 
  10  -6   4       87.20       78.92      7.27 o 
  11  -6   4       41.78       52.95      6.30 o 
 -11  -5   4        5.41        6.27      2.94 o 
 -10  -5   4       88.92       85.93     10.01 o 
  -9  -5   4        1.47        1.99      2.47 o 
  -8  -5   4      211.26      174.83      5.74 o 
  -7  -5   4        6.58        2.49      1.33 o 
  -6  -5   4     1526.02     1493.82     25.16 o 
  -5  -5   4     1920.28     1804.41     29.24 o 
  -4  -5   4        0.75        1.34      0.75 o 
  -3  -5   4       43.93       39.09      1.73 o 
  -2  -5   4        1.21        0.43      0.50 o 
  -1  -5   4       29.31       40.62      1.57 o 
   0  -5   4     1272.67     1414.90     19.19 o 
   1  -5   4      173.05      214.02      4.75 o 
   2  -5   4      795.93      877.52     18.37 o 
   3  -5   4      423.27      483.95     11.41 o 
   4  -5   4       18.07       -0.27      0.55 o 
   5  -5   4        4.81        4.08      1.21 o 
   6  -5   4      469.30      472.05      8.08 o 
   7  -5   4       62.56       67.74      5.22 o 
   8  -5   4        5.74        4.65      2.32 o 
   9  -5   4       90.02       79.48      5.90 o 
  10  -5   4        4.33        2.82      2.55 o 
  11  -5   4       36.10       41.74      5.20 o 
 -11  -4   4        0.01        2.47      3.26 o 
 -10  -4   4        8.19        9.17      3.01 o 
  -9  -4   4       32.63       25.65      8.40 o 
  -8  -4   4      588.37      572.85     11.75 o 
  -7  -4   4      278.40      241.91      7.22 o 
  -6  -4   4     1075.77     1048.98     18.47 o 
  -5  -4   4     2148.00     2103.37     28.24 o 
  -4  -4   4      317.49      365.34      6.03 o 
  -3  -4   4       16.19       18.86      1.21 o 
  -2  -4   4        8.48       12.29      2.46 o 
  -1  -4   4     3071.94     3410.37     48.99 o 
   0  -4   4       44.74       48.74      3.20 o 
   1  -4   4        0.12       -0.18      0.49 o 
   2  -4   4        0.09       -0.43      0.73 o 
   3  -4   4        3.75        6.83      1.27 o 
   4  -4   4      616.29      637.94     49.94 o 
   5  -4   4       29.33       39.08      1.67 o 
   6  -4   4       40.74       27.42      2.59 o 
   7  -4   4      108.84      105.45      5.80 o 
   8  -4   4      707.29      655.71     20.06 o 
   9  -4   4       19.01       10.44      2.63 o 
  10  -4   4      136.91      155.43      7.87 o 
  11  -4   4       16.36       14.02      3.34 o 
 -11  -3   4        2.23        3.31      4.78 o 
 -10  -3   4       43.41       47.81      5.18 o 
  -9  -3   4        2.32        1.80      3.12 o 
  -8  -3   4        5.48        4.24      1.28 o 
  -7  -3   4      693.19      639.95     12.47 o 
  -6  -3   4        2.65        1.03      1.58 o 
  -5  -3   4      281.54      253.34     11.43 o 
  -4  -3   4      129.92      129.77      3.09 o 
  -3  -3   4      284.08      345.86      5.29 o 
  -2  -3   4      388.02      452.81      7.53 o 
  -1  -3   4      143.58      167.35      3.90 o 
   0  -3   4     1892.89     2203.53     39.58 o 
   1  -3   4      135.01      170.44      5.10 o 
   2  -3   4     1008.56     1103.70     21.15 o 
   3  -3   4       37.58       -0.06      0.37 o 
   4  -3   4       97.74      134.37      3.24 o 
   5  -3   4      635.65      781.09     12.50 o 
   6  -3   4      228.40      233.85      6.65 o 
   7  -3   4       89.81       96.50      5.12 o 
   8  -3   4       36.17       35.90      3.39 o 
   9  -3   4      366.60      357.28     11.99 o 
  10  -3   4       64.73       59.40      4.27 o 
  11  -3   4       38.93       28.26      3.54 o 
  12  -3   4        6.62       13.08      2.90 o 
 -11  -2   4        0.00       -1.69      2.22 o 
 -10  -2   4        9.29       12.66      2.36 o 
  -9  -2   4       37.65       32.51      4.78 o 
  -8  -2   4      409.19      375.85      6.98 o 
  -7  -2   4       73.45       77.98      3.25 o 
  -6  -2   4      453.80      407.08      9.78 o 
  -4  -2   4      182.31      223.59      3.96 o 
  -3  -2   4      550.55      640.95      7.10 o 
  -2  -2   4       12.56       13.30      0.98 o 
  -1  -2   4      445.93      492.95     17.05 o 
   0  -2   4     1238.89     1411.52     25.55 o 
   1  -2   4      336.57      364.21      8.25 o 
   2  -2   4      297.18      406.38      8.77 o 
   3  -2   4        0.10        1.85      0.66 o 
   4  -2   4       10.49        9.27      1.31 o 
   6  -2   4       71.90       75.51      2.17 o 
   7  -2   4      150.13      141.30      3.26 o 
   8  -2   4      696.20      777.04     16.62 o 
   9  -2   4      322.01      329.04     10.69 o 
  10  -2   4        1.58        3.02      1.52 o 
  11  -2   4       68.95       74.26      4.39 o 
  12  -2   4       11.04        9.51      2.32 o 
 -11  -1   4      517.87      513.13     12.76 o 
 -10  -1   4       33.44       36.75      4.56 o 
  -9  -1   4       38.99       32.57      4.01 o 
  -8  -1   4       50.31       59.33      6.35 o 
  -7  -1   4      411.89      435.31      8.93 o 
  -6  -1   4      135.61      121.06      3.87 o 
  -5  -1   4     1512.65        0.27      0.77 o 
  -4  -1   4     2354.10     2536.56     38.46 o 
  -3  -1   4     1170.97     1414.11     19.11 o 
  -2  -1   4      123.31       97.17      2.23 o 
  -1  -1   4      879.18      880.97     16.48 o 
   0  -1   4      175.47      179.12      6.90 o 
   1  -1   4      553.34      625.10     17.67 o 
   2  -1   4     2516.69     2752.39     94.69 o 
   3  -1   4     1208.54     1411.02     25.05 o 
   4  -1   4      705.87      845.40     21.39 o 
   6  -1   4       95.98      121.55      7.44 o 
   7  -1   4        3.65        0.15      2.34 o 
   8  -1   4      243.73      256.54     13.42 o 
   9  -1   4      995.79      996.17     35.11 o 
  10  -1   4        5.71        6.08      4.18 o 
 -11   0   4       36.97       36.22      4.83 o 
 -10   0   4        4.93        5.65      2.44 o 
  -9   0   4        8.13        9.57      2.62 o 
  -8   0   4      212.80      173.09     13.94 o 
  -7   0   4      395.37      395.87      6.58 o 
  -6   0   4      145.48      129.09      3.21 o 
  -3   0   4      272.06      350.73      5.81 o 
  -2   0   4     1568.56     1802.57     26.93 o 
  -1   0   4      419.46      412.08      8.37 o 
   0   0   4     2594.75     2925.91     74.51 o 
   1   0   4        1.42       -0.01      0.66 o 
   2   0   4      541.72      601.13     65.51 o 
   3   0   4      744.89       -0.64      0.32 o 
   6   0   4        1.69        2.99      2.12 o 
   7   0   4      495.01      505.88     19.43 o 
   8   0   4       63.15       87.64      8.78 o 
   9   0   4        3.90       11.67      4.24 o 
  10   0   4       99.14       95.94     10.50 o 
  11   0   4       51.28       68.17      9.73 o 
 -11   1   4        2.05        0.64      2.51 o 
 -10   1   4        5.53        7.80      3.55 o 
  -9   1   4       24.97       25.53     10.65 o 
  -8   1   4      284.29      313.34     10.50 o 
  -7   1   4      693.11      707.89     17.56 o 
  -6   1   4        0.68        0.53      0.69 o 
  -4   1   4      219.49      177.95      7.07 o 
  -3   1   4       22.99       29.33      2.90 o 
  -2   1   4       36.76       34.17      4.32 o 
  -1   1   4      319.73      318.59     10.24 o 
   0   1   4        1.32        0.59      0.87 o 
   2   1   4     6183.47     7061.21    169.34 o 
   3   1   4     1729.80        0.23      0.50 o 
   5   1   4        2.43        9.67      2.39 o 
   6   1   4      258.34      297.12     12.61 o 
   7   1   4       18.91       18.77      4.05 o 
   8   1   4        5.84        2.20      2.97 o 
   9   1   4      388.98      404.03     18.73 o 
  10   1   4       41.97       44.65      7.38 o 
  11   1   4        0.00       -2.09      3.52 o 
  12   1   4       41.50       71.06     10.41 o 
 -11   2   4        5.21        6.15      5.00 o 
 -10   2   4       30.06       28.97      4.22 o 
  -9   2   4       75.60       70.41      5.72 o 
  -8   2   4        4.48        4.92      3.77 o 
  -7   2   4      480.86      512.00     13.90 o 
  -6   2   4      493.43      532.79      8.50 o 
  -5   2   4      119.20       88.19      7.32 o 
  -4   2   4     1125.73     1240.46     35.59 o 
  -3   2   4      118.27      151.58      5.51 o 
  -2   2   4     1305.62     1552.16     20.56 o 
  -1   2   4    10592.75       -0.18      0.26 o 
   3   2   4     1479.74       -0.03      0.29 o 
   4   2   4      219.46      240.32      3.84 o 
   5   2   4       99.91      159.84      7.98 o 
   6   2   4       11.31       24.11      4.04 o 
   7   2   4       24.47       33.30      5.25 o 
   8   2   4      343.19      344.41     16.20 o 
   9   2   4        1.93        6.17      3.60 o 
  10   2   4       35.09       25.94      6.09 o 
  11   2   4      154.89      153.61     12.64 o 
  12   2   4       19.25       22.21      6.74 o 
  13   2   4       26.86       27.59      7.33 o 
 -11   3   4        9.69       11.11      3.64 o 
 -10   3   4       48.08       44.99      8.56 o 
  -9   3   4       15.95       17.64      4.37 o 
  -8   3   4       92.98       96.70      5.83 o 
  -7   3   4       36.54       42.84      4.07 o 
  -6   3   4       36.80       31.26      2.23 o 
  -5   3   4      117.78      107.09      7.19 o 
  -4   3   4     2410.91     2381.72    162.09 o 
  -3   3   4       46.84       49.78      2.41 o 
  -2   3   4      171.88      162.70      2.76 o 
   1   3   4      403.20      393.75     12.01 o 
   2   3   4       25.81       23.49      2.39 o 
   4   3   4       66.06       64.72      1.77 o 
   5   3   4      290.48      347.08      6.74 o 
   6   3   4     1564.83     1771.22     23.51 o 
   7   3   4       60.86       43.23      4.01 o 
   8   3   4      289.99      285.63     14.59 o 
   9   3   4        3.48        3.52      3.36 o 
  10   3   4      189.79      183.48      8.89 o 
  11   3   4      105.90      107.77      5.46 o 
  12   3   4       39.41       31.79      2.71 o 
  13   3   4       67.58       65.65      3.67 o 
 -11   4   4        8.34       12.01      5.57 o 
 -10   4   4      148.62      149.88      8.34 o 
  -9   4   4       62.71       67.94      5.83 o 
  -8   4   4        1.71        0.15      1.84 o 
  -7   4   4      230.07      217.57     12.35 o 
  -6   4   4      288.07      298.79      6.99 o 
  -5   4   4      228.15      229.92     10.75 o 
  -4   4   4       21.53        1.18      2.64 o 
  -3   4   4      436.42      484.76      9.35 o 
  -2   4   4     2037.55     2169.99     24.90 o 
  -1   4   4     2698.69     3181.29     46.41 o 
   0   4   4     1619.42     1778.63     25.60 o 
   1   4   4      109.45      135.14      3.77 o 
   2   4   4     1301.71     1424.26     21.38 o 
   3   4   4       26.03       32.24      1.57 o 
   4   4   4     1035.48     1236.37     16.80 o 
   5   4   4       45.47       68.24      2.39 o 
   6   4   4       99.32      129.82      3.74 o 
   7   4   4     3407.03     3411.22     52.13 o 
   8   4   4     1237.38     1220.83     21.01 o 
   9   4   4       62.09       67.42      3.23 o 
  10   4   4      135.29      142.97      5.02 o 
  11   4   4      295.08      304.46      7.98 o 
  12   4   4        0.69        1.72      1.51 o 
  13   4   4      147.99      154.29      5.98 o 
 -10   5   4        1.62        1.14      2.57 o 
  -9   5   4        5.20        2.74      2.51 o 
  -8   5   4       24.67       32.20      5.33 o 
  -7   5   4        0.16       -0.16      2.11 o 
  -6   5   4      224.90      232.66      7.34 o 
  -5   5   4       13.07       15.26      2.42 o 
  -3   5   4      355.22      393.07      8.30 o 
  -2   5   4       16.01       14.19      0.96 o 
  -1   5   4       89.09      105.30      2.15 o 
   0   5   4       38.87       43.44      1.63 o 
   1   5   4       74.99       86.66      2.82 o 
   2   5   4       37.35       39.68      1.60 o 
   3   5   4      138.94      201.27      3.88 o 
   4   5   4      159.31      215.91      3.42 o 
   5   5   4      206.90      211.81      4.32 o 
   6   5   4       46.62       70.01      1.95 o 
   7   5   4      909.46      930.72     16.63 o 
   8   5   4       79.27       87.02      3.72 o 
   9   5   4       15.41       14.07      1.89 o 
  10   5   4        2.84        2.88      1.39 o 
  11   5   4        0.03        0.22      1.39 o 
  12   5   4       13.14       16.44      2.45 o 
  13   5   4      133.31      150.06      9.50 o 
 -10   6   4       27.69       27.18      4.51 o 
  -9   6   4        0.09       -0.81      2.27 o 
  -8   6   4       99.80      107.37      6.73 o 
  -7   6   4       13.58       16.81      3.79 o 
  -6   6   4        4.66        3.85      1.36 o 
  -5   6   4      294.99      286.96      7.29 o 
  -4   6   4       14.59       11.41      2.30 o 
  -3   6   4     1000.32      966.68     16.96 o 
  -2   6   4     2072.18     2112.81     24.77 o 
  -1   6   4      198.28      170.53      3.05 o 
   0   6   4      995.46     1001.10     11.44 o 
   1   6   4      619.52      685.45     21.30 o 
   2   6   4      432.50      448.17      6.38 o 
   3   6   4     1394.68     1564.00     21.06 o 
   4   6   4     3556.06     3997.86     45.29 o 
   5   6   4      346.59      403.76     20.98 o 
   6   6   4        4.28        0.98      0.74 o 
   7   6   4      563.81      541.56      9.16 o 
   8   6   4      196.27      202.98      6.60 o 
   9   6   4      495.74      495.99     11.13 o 
  10   6   4       29.47       37.44      3.10 o 
  11   6   4      296.30      302.29      8.58 o 
  12   6   4       74.87       71.99      4.39 o 
  13   6   4        5.25        4.17      2.08 o 
 -10   7   4       62.08       62.17      6.45 o 
  -9   7   4      195.19      186.53      9.24 o 
  -8   7   4       90.46       81.26      6.64 o 
  -7   7   4       28.56       36.83      2.86 o 
  -6   7   4       48.56       48.35      3.34 o 
  -5   7   4        6.76        6.63      1.32 o 
  -4   7   4       51.35       41.59      3.02 o 
  -3   7   4       54.43       50.09      3.18 o 
  -2   7   4       51.41       69.87      2.38 o 
  -1   7   4      228.80      257.14      4.19 o 
   0   7   4       31.88       28.41      1.83 o 
   1   7   4        7.27        9.57      0.98 o 
   2   7   4     1165.91     1346.97     18.14 o 
   3   7   4       25.50       18.52      1.22 o 
   4   7   4      809.37      877.76     13.98 o 
   5   7   4     1009.30     1023.36     14.58 o 
   6   7   4      234.70      113.07      6.05 o 
   7   7   4      249.37      241.56      5.34 o 
   8   7   4       10.03        8.74      2.62 o 
   9   7   4      437.68      423.26     10.20 o 
  10   7   4      268.23      259.46      7.75 o 
  11   7   4      125.05      124.23      5.73 o 
  12   7   4       10.30        6.16      2.81 o 
  13   7   4       92.37       95.61      5.82 o 
  -9   8   4      126.04      131.94      8.34 o 
  -8   8   4        7.22        2.49      2.43 o 
  -7   8   4        0.02        0.27      1.39 o 
  -6   8   4       76.47       65.92      5.69 o 
  -5   8   4      141.35      160.68      5.60 o 
  -4   8   4       30.25       29.10      2.71 o 
  -3   8   4        9.05        7.72      1.70 o 
  -2   8   4        0.02        0.91      0.67 o 
  -1   8   4        0.99        0.35      0.57 o 
   0   8   4      322.76      354.75      5.01 o 
   1   8   4        2.42        0.24      0.53 o 
   2   8   4      289.39      258.66      4.34 o 
   3   8   4        9.44       12.74      1.19 o 
   4   8   4       53.21       60.27      3.77 o 
   5   8   4       28.99       29.11      2.07 o 
   6   8   4        0.80        4.24      1.64 o 
   7   8   4      954.53      939.86     16.64 o 
   8   8   4     1134.62     1100.16     16.90 o 
   9   8   4       24.14       24.89      2.77 o 
  10   8   4      152.42      154.10      6.04 o 
  11   8   4      152.83      132.55     12.39 o 
  12   8   4       12.95       11.73      2.66 o 
  -9   9   4       33.59       31.00     10.41 o 
  -8   9   4      185.62      181.84     28.42 o 
  -7   9   4       20.25       21.33      3.02 o 
  -6   9   4      214.47      235.35      6.12 o 
  -5   9   4       16.26       14.74      2.29 o 
  -4   9   4       68.81       60.11      4.29 o 
  -3   9   4      185.87      216.48      6.62 o 
  -2   9   4      221.56      191.63      5.54 o 
  -1   9   4       19.64       15.83      1.29 o 
   0   9   4      199.99      191.21      3.67 o 
   1   9   4      417.21      467.47      6.36 o 
   2   9   4       10.65       11.15      1.09 o 
   3   9   4       91.37       81.35      3.32 o 
   4   9   4        0.06       -1.19      0.60 o 
   5   9   4        6.51        4.64      1.04 o 
   6   9   4      225.42      199.95      4.48 o 
   7   9   4      433.73      386.92      8.88 o 
   8   9   4       16.36       31.04      3.36 o 
   9   9   4        4.30        2.61      1.28 o 
  10   9   4      196.74      193.46      6.98 o 
  11   9   4        6.28        4.79      2.97 o 
  12   9   4       10.38        8.34      2.53 o 
  -8  10   4       24.16       22.33      4.95 o 
  -7  10   4        0.00        0.23      1.58 o 
  -6  10   4       24.17       28.25      2.77 o 
  -5  10   4       42.96       53.00      4.81 o 
  -4  10   4      174.00      146.00      5.71 o 
  -3  10   4       64.57       68.89      4.42 o 
  -2  10   4       95.44      105.58      3.41 o 
  -1  10   4      424.03      424.34      6.57 o 
   0  10   4      179.62      201.28      4.09 o 
   1  10   4       70.44       68.00      2.54 o 
   2  10   4       45.67       44.92      2.13 o 
   3  10   4       33.98       31.32      1.92 o 
   4  10   4      103.03       98.62      2.85 o 
   5  10   4      709.30      731.14     12.06 o 
   6  10   4        7.42        4.35      1.22 o 
   7  10   4       92.15       80.80      3.93 o 
   8  10   4        0.32       -0.47      1.20 o 
   9  10   4       90.75       89.65      5.95 o 
  10  10   4        3.10        1.03      1.24 o 
  11  10   4       41.54       45.78      5.51 o 
  12  10   4      401.39      395.24     18.43 o 
  -8  11   4      102.98      101.56      4.17 o 
  -7  11   4        4.14       -0.92      1.74 o 
  -6  11   4        0.47       -0.78      1.42 o 
  -5  11   4       27.65       25.41      3.19 o 
  -4  11   4        5.09        2.44      2.73 o 
  -3  11   4       15.04       10.31      3.13 o 
  -2  11   4       79.58       80.96      5.12 o 
  -1  11   4        0.52        0.09      1.09 o 
   0  11   4       10.56        8.19      1.23 o 
   1  11   4      333.20      347.68      6.64 o 
   2  11   4      124.62      130.67      3.38 o 
   3  11   4       46.95       50.69      2.57 o 
   4  11   4       75.15       75.94      4.94 o 
   5  11   4        2.59       -0.13      1.03 o 
   6  11   4        0.01        0.71      0.99 o 
   7  11   4      441.37      432.00     21.19 o 
   8  11   4       77.01       78.09      4.54 o 
   9  11   4        0.56       -1.82      1.29 o 
  10  11   4       12.71       12.55      2.26 o 
  11  11   4       12.64        9.99      3.07 o 
  12  11   4       12.79       15.99      3.64 o 
  -7  12   4       26.15       23.86      3.58 o 
  -6  12   4      215.05      219.23      7.91 o 
  -5  12   4      463.26      439.60     18.65 o 
  -4  12   4      506.73      480.02     16.51 o 
  -3  12   4       75.26       70.37      8.62 o 
  -2  12   4      895.97      842.11     13.66 o 
  -1  12   4      302.64      287.79      5.93 o 
   0  12   4      278.68      289.50      5.50 o 
   1  12   4       60.39       60.66      5.20 o 
   2  12   4      425.93      428.11     11.62 o 
   3  12   4      569.13      564.71      9.26 o 
   4  12   4      259.88      274.92      5.66 o 
   5  12   4       48.52       39.50      3.28 o 
   6  12   4       40.60       39.84      2.73 o 
   7  12   4        1.73        2.21      1.72 o 
   8  12   4       51.35       44.55      3.64 o 
   9  12   4        4.41        3.75      1.84 o 
  10  12   4        0.28        0.00      2.09 o 
  11  12   4        0.45        0.70      3.75 o 
  -6  13   4       20.88       24.12      3.53 o 
  -5  13   4       16.15       10.83      2.68 o 
  -4  13   4       53.32       52.24      4.54 o 
  -3  13   4       13.56        9.72      2.57 o 
  -2  13   4       41.20       31.86      2.23 o 
  -1  13   4        8.13        6.21      1.48 o 
   0  13   4       15.68       13.22      2.03 o 
   1  13   4       50.49       54.79      2.95 o 
   2  13   4       58.57       52.25      3.76 o 
   3  13   4      126.65      125.82      4.58 o 
   4  13   4      116.53      113.77      3.73 o 
   5  13   4       42.97       38.47      2.93 o 
   6  13   4        0.00        1.34      1.26 o 
   7  13   4        1.60        0.83      1.68 o 
   8  13   4       29.86       35.00      3.67 o 
   9  13   4       34.22       31.73      4.61 o 
  10  13   4        9.26        7.11      2.30 o 
  11  13   4       51.62       50.13      3.81 o 
  -6  14   4       10.11       11.60      3.04 o 
  -5  14   4       19.54       17.79      3.27 o 
  -4  14   4        0.46        1.95      2.83 o 
  -3  14   4       58.80       68.30      5.34 o 
  -2  14   4       83.08       88.16      5.88 o 
  -1  14   4       44.62       42.87      4.70 o 
   0  14   4       27.10       22.90      2.42 o 
   1  14   4      239.42      224.77      5.55 o 
   2  14   4      109.26      107.26      6.75 o 
   3  14   4      370.38      374.48      8.38 o 
   4  14   4      123.91      126.54      5.57 o 
   5  14   4       20.90       20.42      2.41 o 
   6  14   4        1.76       -1.33      1.31 o 
   7  14   4       60.04       69.19      3.64 o 
   8  14   4       55.16       55.64      4.57 o 
   9  14   4        4.83        2.60      2.02 o 
  10  14   4      193.51      194.24      7.33 o 
  -5  15   4        6.19        0.33      2.55 o 
  -4  15   4        2.12        1.61      3.78 o 
  -3  15   4      189.10      216.71      8.57 o 
  -2  15   4       57.62       52.03      6.76 o 
  -1  15   4       58.02       58.69      4.34 o 
   0  15   4        0.00       -0.73      1.41 o 
   1  15   4       12.36       11.95      2.01 o 
   2  15   4       11.94       11.84      2.54 o 
   3  15   4      134.80      121.76      5.29 o 
   4  15   4        0.71       -0.24      1.30 o 
   5  15   4        8.51        6.83      2.22 o 
   6  15   4       53.57       57.60      3.94 o 
   7  15   4       23.84       23.87      2.74 o 
   8  15   4       49.26       54.35      5.22 o 
   9  15   4       37.46       38.44      5.90 o 
  -3  16   4        0.56       -0.50      3.62 o 
  -2  16   4       12.01       15.21      4.05 o 
  -1  16   4       83.21       78.81      3.88 o 
   0  16   4       27.58       22.93      2.64 o 
   1  16   4       11.36        7.91      2.19 o 
   2  16   4       15.32       11.81      2.15 o 
   3  16   4        0.20       -0.61      1.94 o 
   4  16   4        4.16        4.19      1.70 o 
   5  16   4       10.39        8.89      2.56 o 
   6  16   4       49.71       51.74      4.47 o 
   7  16   4        1.33        1.03      1.96 o 
   8  16   4        1.77        4.92      2.47 o 
  -2  17   4        1.67        1.40      3.04 o 
  -1  17   4       21.75       23.05      3.61 o 
   0  17   4       37.35       39.59      3.27 o 
   1  17   4        3.18        4.15      2.06 o 
   2  17   4        1.44        0.28      1.70 o 
   3  17   4      171.85      190.07      7.21 o 
   4  17   4       14.65       16.70      2.79 o 
   5  17   4       15.98       18.65      3.31 o 
   6  17   4        8.76        8.36      3.67 o 
   7  17   4      106.63      103.44      5.82 o 
   0  18   4        0.66        0.22      3.90 o 
   1  18   4       37.81       45.43      3.98 o 
   2  18   4        2.72        5.81      2.31 o 
   3  18   4        9.23        8.90      2.22 o 
   4  18   4        1.58        4.83      2.66 o 
   5  18   4       15.20       14.68      3.28 o 
  -3 -16   5       82.12       83.96      8.24 o 
  -2 -16   5        6.06       12.29      4.49 o 
   0 -16   5        4.00        7.25      2.58 o 
   1 -16   5        0.78        5.39      3.44 o 
  -5 -15   5       99.52      100.50      5.77 o 
  -4 -15   5      115.63      113.94      8.15 o 
  -3 -15   5       58.12       69.38      7.52 o 
  -2 -15   5        1.72        5.72      3.53 o 
  -1 -15   5       18.07       10.53      4.16 o 
   0 -15   5      169.15      197.21     12.04 o 
   1 -15   5       61.20       75.07      4.17 o 
   2 -15   5       27.58       33.91      7.70 o 
   3 -15   5        5.49        4.30      4.59 o 
  -7 -14   5       35.92       32.48      3.59 o 
  -6 -14   5      132.12      143.55      6.96 o 
  -5 -14   5      100.25       95.88      4.94 o 
  -4 -14   5       35.73       35.64      3.61 o 
  -3 -14   5      138.58      172.17     10.09 o 
  -2 -14   5      297.48      306.84     14.29 o 
  -1 -14   5       81.19       78.89      8.07 o 
   0 -14   5        0.04        1.99      2.36 o 
   1 -14   5        2.37        3.28      1.71 o 
   2 -14   5       21.45        9.80      5.19 o 
   3 -14   5       54.86       66.82      6.89 o 
   4 -14   5      292.01      295.07     12.48 o 
   5 -14   5      226.66      214.63     10.43 o 
  -8 -13   5        0.03       -1.54      2.20 o 
  -7 -13   5      155.25      169.58     10.20 o 
  -6 -13   5       16.92       16.31      3.99 o 
  -5 -13   5      146.30      149.23      8.28 o 
  -4 -13   5       44.10       43.28      4.04 o 
  -3 -13   5        8.44        6.95      2.58 o 
  -2 -13   5      130.73      143.09      9.04 o 
  -1 -13   5      401.16      413.38     16.95 o 
   0 -13   5        9.80        5.93      2.59 o 
   1 -13   5      110.82      117.75      7.03 o 
   2 -13   5       55.04       61.10      8.72 o 
   3 -13   5      309.09      330.38     12.81 o 
   4 -13   5      228.62      233.80     10.59 o 
   5 -13   5        6.24        9.90      3.33 o 
   6 -13   5       98.44      125.81      8.44 o 
  -8 -12   5      196.98      189.38      7.75 o 
  -7 -12   5        2.68        5.31      1.74 o 
  -6 -12   5      177.23      203.66      7.71 o 
  -5 -12   5       18.16       17.76      2.37 o 
  -4 -12   5      210.44      212.53      6.76 o 
  -3 -12   5      104.91      124.47      4.87 o 
  -2 -12   5       29.62       25.76      3.41 o 
  -1 -12   5      183.19      162.80      9.39 o 
   0 -12   5        0.68        0.50      2.02 o 
   1 -12   5      126.48      136.33      7.24 o 
   2 -12   5        2.69        3.83      1.29 o 
   3 -12   5      140.76      139.55      8.27 o 
   4 -12   5        9.20       14.68      3.49 o 
   5 -12   5      743.22      802.35     21.32 o 
   6 -12   5        4.10        2.47      6.08 o 
   7 -12   5      198.85      198.71     11.15 o 
  -9 -11   5        0.05        1.57      1.97 o 
  -8 -11   5       54.37       53.31      4.58 o 
  -7 -11   5        3.53        1.21      1.79 o 
  -6 -11   5       97.73      113.78      6.31 o 
  -5 -11   5       54.43       67.23      3.28 o 
  -4 -11   5        2.21        2.27      1.51 o 
  -3 -11   5       40.30       48.53      3.21 o 
  -2 -11   5        0.24       -0.42      1.31 o 
  -1 -11   5        9.60       12.25      5.09 o 
   0 -11   5      172.64      195.34      7.90 o 
   1 -11   5        8.03        8.58      2.12 o 
   2 -11   5       10.95        9.28      1.76 o 
   3 -11   5        0.61        0.76      2.27 o 
   4 -11   5        1.91        5.13      2.58 o 
   5 -11   5      155.55      161.68     10.51 o 
   6 -11   5       75.99       78.24      6.04 o 
   7 -11   5       10.60       10.43      2.80 o 
   8 -11   5      259.83      288.77     16.77 o 
 -10 -10   5       43.54       46.89      3.94 o 
  -9 -10   5      177.42      177.50      6.40 o 
  -8 -10   5       32.20       33.69      3.27 o 
  -7 -10   5       26.96       24.68      2.16 o 
  -6 -10   5       35.58       38.66      3.67 o 
  -5 -10   5        9.87       11.62      1.60 o 
  -4 -10   5        5.87        4.19      1.37 o 
  -3 -10   5      162.33      173.53      5.73 o 
  -2 -10   5       27.87       32.76      2.81 o 
  -1 -10   5       38.87       45.66      5.37 o 
   0 -10   5      181.43      160.63      7.92 o 
   1 -10   5        8.80        0.53      1.40 o 
   2 -10   5      252.68      227.90      6.21 o 
   3 -10   5        1.53        0.56      1.88 o 
   4 -10   5       57.54       45.98      7.35 o 
   5 -10   5      201.29      203.79      9.20 o 
   6 -10   5      164.44      176.75      7.63 o 
   7 -10   5        5.23        5.61      2.18 o 
   8 -10   5       18.98        8.12      4.40 o 
 -10  -9   5        5.95        7.07      2.28 o 
  -9  -9   5      313.51      324.50      8.62 o 
  -8  -9   5       13.00       10.64      2.16 o 
  -7  -9   5       38.05       42.47      2.44 o 
  -6  -9   5        1.00        1.10      1.41 o 
  -5  -9   5      117.65      105.93      3.99 o 
  -4  -9   5      180.25      178.43      5.25 o 
  -3  -9   5       77.88       67.82      2.95 o 
  -2  -9   5       78.14       78.69      3.41 o 
  -1  -9   5        4.60        5.57      1.35 o 
   0  -9   5        3.42        0.77      1.19 o 
   1  -9   5        4.40        1.82      1.47 o 
   2  -9   5     1038.37     1016.95     23.48 o 
   3  -9   5        0.00        0.90      4.28 o 
   4  -9   5       47.59       58.37      6.62 o 
   5  -9   5       47.24       61.86      8.56 o 
   6  -9   5       21.25       19.96      4.05 o 
   7  -9   5      225.66      212.01      7.35 o 
   8  -9   5        2.60        5.96      3.63 o 
   9  -9   5      149.36      163.20     11.28 o 
 -10  -8   5        8.61        8.89      2.80 o 
  -9  -8   5       16.70       16.19      3.21 o 
  -8  -8   5      370.77      387.50      9.37 o 
  -7  -8   5       29.53       36.36      3.05 o 
  -6  -8   5      185.82      185.48      5.71 o 
  -5  -8   5      224.52      218.96      4.69 o 
  -4  -8   5      216.14      166.00      4.12 o 
  -3  -8   5        0.17        0.34      0.93 o 
  -2  -8   5       43.26       49.17      2.90 o 
  -1  -8   5       33.73       29.40      1.99 o 
   0  -8   5       20.59       22.03      1.73 o 
   1  -8   5     1006.42     1016.00     17.85 o 
   2  -8   5      428.22      419.27     12.03 o 
   3  -8   5      509.29      493.65     16.33 o 
   4  -8   5       48.74       39.50      3.86 o 
   5  -8   5      275.96      250.83      8.52 o 
   6  -8   5       69.25       74.00      4.96 o 
   7  -8   5      243.73      234.89      7.76 o 
   8  -8   5       18.67       13.59      4.07 o 
   9  -8   5       30.65       19.34      4.70 o 
  10  -8   5       52.59       48.20      6.86 o 
 -11  -7   5      284.95      292.71     13.64 o 
 -10  -7   5      111.20      124.55      4.97 o 
  -9  -7   5        6.30        7.83      1.90 o 
  -8  -7   5       83.77       83.86      4.26 o 
  -7  -7   5       33.13       26.99      3.89 o 
  -6  -7   5       10.17       13.68      2.45 o 
  -5  -7   5      164.74      136.99      4.61 o 
  -4  -7   5     2209.72     2315.96     28.13 o 
  -3  -7   5       87.98       93.01      2.91 o 
  -2  -7   5       53.98       57.83      2.66 o 
  -1  -7   5        0.06        1.06      0.66 o 
   0  -7   5        0.21        0.80      0.79 o 
   1  -7   5      271.39      320.95      6.30 o 
   2  -7   5       75.77       79.89      3.59 o 
   3  -7   5     1112.26     1116.31     23.84 o 
   4  -7   5       29.91       42.11      3.74 o 
   5  -7   5      282.03      270.08     10.56 o 
   6  -7   5      264.28      236.09     12.88 o 
   7  -7   5        6.56        7.74      1.47 o 
   8  -7   5       63.51       58.90      6.68 o 
   9  -7   5       37.37       40.70      5.91 o 
  10  -7   5      159.76      174.17     10.55 o 
 -11  -6   5       13.14        8.47      3.05 o 
 -10  -6   5       11.01       10.47      1.89 o 
  -9  -6   5        0.00        0.87      1.40 o 
  -8  -6   5       66.09       63.03      4.13 o 
  -7  -6   5       23.45       15.56      2.81 o 
  -6  -6   5        0.73        0.34      1.28 o 
  -5  -6   5       83.86       69.04      3.60 o 
  -4  -6   5      843.45      853.67     11.83 o 
  -3  -6   5       12.78       14.64      1.48 o 
  -2  -6   5      578.97      616.03      7.73 o 
  -1  -6   5       69.21       75.65      2.32 o 
   0  -6   5        2.41        1.90      0.69 o 
   1  -6   5      403.86      479.15      8.22 o 
   2  -6   5      689.88      763.42     16.77 o 
   3  -6   5      602.87      579.95     13.88 o 
   4  -6   5      654.10      664.75     15.29 o 
   5  -6   5      190.04      162.44      5.88 o 
   6  -6   5       13.47       11.83      1.89 o 
   7  -6   5      102.36      110.31      7.37 o 
   8  -6   5       36.54       29.16      4.45 o 
   9  -6   5      191.70      192.18     10.26 o 
  10  -6   5       91.83       90.28      7.97 o 
  11  -6   5        0.01       -2.06      2.69 o 
 -11  -5   5        2.98        0.07      2.77 o 
 -10  -5   5       25.44       30.72      5.95 o 
  -9  -5   5       45.27       44.41      3.29 o 
  -8  -5   5       70.51       81.80      4.27 o 
  -7  -5   5      110.51       98.64      5.68 o 
  -6  -5   5      257.31      248.12      9.95 o 
  -5  -5   5        0.10        0.96      1.19 o 
  -4  -5   5      177.13      168.96      3.89 o 
  -3  -5   5      204.23      147.05      3.13 o 
  -2  -5   5      613.92      750.97      9.47 o 
  -1  -5   5      620.14      586.25      7.12 o 
   0  -5   5       12.89       12.95      1.12 o 
   1  -5   5       75.30       93.51      2.96 o 
   2  -5   5       21.79       22.31      1.78 o 
   3  -5   5       69.15       51.83      3.54 o 
   4  -5   5      239.98       -0.23      0.79 o 
   5  -5   5      111.53      103.45     10.43 o 
   6  -5   5      180.55      170.21      4.05 o 
   7  -5   5      109.22      110.23      6.76 o 
   8  -5   5       19.83       20.00      3.54 o 
   9  -5   5       35.67       28.70      4.20 o 
  10  -5   5       18.96       26.12      4.23 o 
  11  -5   5        0.24        0.04      2.46 o 
 -11  -4   5      243.27      253.24     31.97 o 
 -10  -4   5      133.62      127.68     10.61 o 
  -9  -4   5        3.39        4.61      1.57 o 
  -8  -4   5      136.63      140.41      5.08 o 
  -7  -4   5      237.66      220.05      9.66 o 
  -6  -4   5       72.36       58.44      5.96 o 
  -5  -4   5      669.96      672.98     13.98 o 
  -4  -4   5        0.89        3.33      0.70 o 
  -3  -4   5      173.38      163.81      3.46 o 
  -2  -4   5      112.43      140.89      3.39 o 
  -1  -4   5     2362.26     2772.53     31.65 o 
   0  -4   5     3681.64     4418.19     54.81 o 
   1  -4   5      397.27      454.00      7.39 o 
   2  -4   5       31.39       51.62      4.86 o 
   3  -4   5      744.68      874.19     17.95 o 
   4  -4   5      115.00        3.78      1.29 o 
   5  -4   5        2.26        2.58      0.86 o 
   6  -4   5      136.44      128.69      6.64 o 
   7  -4   5       41.73       28.95      3.62 o 
   8  -4   5       29.73       34.51      4.02 o 
   9  -4   5       29.48       30.58      3.96 o 
  10  -4   5       18.18       21.17      3.55 o 
  11  -4   5      172.80      197.98      9.37 o 
 -11  -3   5       38.24       41.13      5.34 o 
 -10  -3   5      153.47      164.24      8.83 o 
  -9  -3   5      117.42      131.49      7.57 o 
  -8  -3   5      266.09      228.37      6.35 o 
  -7  -3   5      121.15       92.47      6.14 o 
  -6  -3   5      794.72      819.23     15.32 o 
  -5  -3   5      234.55      235.95      6.60 o 
  -4  -3   5      237.19      241.35      5.08 o 
  -3  -3   5        0.12        0.91      0.55 o 
  -2  -3   5     1833.08     2252.28     29.93 o 
  -1  -3   5     1898.53     2325.86     34.16 o 
   0  -3   5      985.77     1094.21     17.24 o 
   1  -3   5       89.51       95.87      5.81 o 
   2  -3   5      331.60      370.76      7.15 o 
   3  -3   5      276.44      295.79     10.89 o 
   4  -3   5       12.38       10.89      1.40 o 
   5  -3   5        0.36        0.62      0.61 o 
   6  -3   5       35.04       24.58      2.90 o 
   7  -3   5      527.68      512.30     15.71 o 
   8  -3   5        0.12        0.05      1.52 o 
   9  -3   5      285.15      260.01      9.81 o 
  10  -3   5       49.04       54.73      4.27 o 
  11  -3   5       23.43       31.76      3.88 o 
  12  -3   5        0.75        0.95      2.11 o 
 -11  -2   5       37.54       30.82      4.77 o 
 -10  -2   5      118.36      135.33      7.99 o 
  -9  -2   5      138.17      143.60      8.87 o 
  -8  -2   5       20.88       19.51      1.79 o 
  -7  -2   5      722.74      663.51     11.24 o 
  -6  -2   5      165.69      151.81      4.19 o 
  -5  -2   5        2.84        2.43      1.24 o 
  -4  -2   5     1014.01     1119.32     13.15 o 
  -3  -2   5     1522.05     1817.17     20.07 o 
  -2  -2   5        0.85        0.49      0.53 o 
  -1  -2   5     2800.08     3170.29     45.47 o 
   0  -2   5      528.44      611.01     12.36 o 
   1  -2   5      352.53      454.14      9.56 o 
   2  -2   5      402.87      491.44     10.18 o 
   3  -2   5     1706.33        0.50      0.41 o 
   4  -2   5       18.78       11.27      1.10 o 
   5  -2   5       93.72      127.26      5.31 o 
   6  -2   5       70.99      103.07      3.35 o 
   7  -2   5       95.42       82.41      4.01 o 
   8  -2   5     1161.36     1132.56     29.67 o 
   9  -2   5        0.01        0.01      1.33 o 
  10  -2   5        0.75        0.80      1.43 o 
  11  -2   5       26.05       31.31      3.24 o 
  12  -2   5      188.72      187.01      7.66 o 
 -11  -1   5        0.00       -0.92      1.80 o 
 -10  -1   5       12.86       13.43      3.00 o 
  -9  -1   5      118.99      101.55      6.55 o 
  -8  -1   5        0.54        0.80      0.97 o 
  -7  -1   5       35.27       36.31      2.62 o 
  -6  -1   5       16.42       29.37      2.37 o 
  -4  -1   5       28.31       38.10      2.61 o 
  -3  -1   5      209.46      265.53      3.86 o 
  -2  -1   5       21.63       14.40      1.16 o 
  -1  -1   5        2.62        9.54      0.99 o 
   0  -1   5     2239.89     2485.36     43.65 o 
   1  -1   5      688.45      772.52     19.27 o 
   2  -1   5      817.65      840.08     19.08 o 
   3  -1   5      250.22      406.66     12.00 o 
   4  -1   5      568.38      754.95     11.47 o 
   5  -1   5      607.75      772.91     20.12 o 
   6  -1   5      236.58      288.60      5.19 o 
   7  -1   5        4.33       10.67      3.29 o 
   8  -1   5      329.17      365.50     16.34 o 
 -11   0   5       17.55       17.55      4.95 o 
 -10   0   5        0.78        0.24      2.41 o 
  -9   0   5       16.80       23.19      3.71 o 
  -8   0   5       74.14       60.38      5.30 o 
  -7   0   5      206.81      196.19      5.38 o 
  -6   0   5       88.60       76.16      3.31 o 
  -5   0   5       34.54        0.03      1.20 o 
  -4   0   5      539.96      554.63     10.62 o 
  -3   0   5     1488.51     1640.91     19.78 o 
  -2   0   5        3.22        7.87      0.74 o 
  -1   0   5       68.93       90.56      2.89 o 
   0   0   5        1.36        0.65      0.68 o 
   1   0   5      706.50      797.86     22.34 o 
   2   0   5      871.41     1007.23     18.84 o 
   3   0   5     2005.58     2330.71     57.66 o 
   4   0   5     2623.24     3298.78     46.08 o 
   5   0   5     2166.27     2633.26     81.25 o 
   6   0   5        1.62        3.41      2.00 o 
   7   0   5       52.04       63.23      6.46 o 
   8   0   5        0.31       -2.37      2.23 o 
   9   0   5      163.36      159.41     10.99 o 
 -11   1   5      134.97      148.27      8.85 o 
 -10   1   5        0.03        2.90      2.44 o 
  -9   1   5      175.42      181.04      8.39 o 
  -8   1   5        0.41        0.25      1.87 o 
  -7   1   5      364.02      313.10      7.38 o 
  -6   1   5      319.47      282.54      6.80 o 
  -5   1   5      248.57        0.29      0.70 o 
  -4   1   5      333.75      340.82      7.41 o 
  -3   1   5      526.67      562.00      8.74 o 
  -2   1   5        2.06        1.33      0.44 o 
  -1   1   5     1691.10     1797.25     26.30 o 
   0   1   5       23.12       24.31      3.65 o 
   1   1   5     3458.40     3650.54     92.45 o 
   3   1   5        0.06        0.73      0.50 o 
   4   1   5        6.40        9.07      1.57 o 
   6   1   5      152.10      156.37      8.33 o 
   7   1   5      526.48      608.74     21.78 o 
   8   1   5      547.06      529.07     20.69 o 
   9   1   5        1.46       -1.19      2.55 o 
  10   1   5       90.29       97.78     10.49 o 
 -11   2   5        5.68        3.26      3.66 o 
 -10   2   5        1.81       -0.65      2.16 o 
  -9   2   5        0.87       -0.11      1.98 o 
  -8   2   5      121.63      119.94      9.91 o 
  -7   2   5      786.68      781.02     14.29 o 
  -6   2   5        0.07        1.57      1.04 o 
  -4   2   5        0.02       -0.41      0.57 o 
  -3   2   5      227.92      267.08      6.08 o 
  -2   2   5      122.07      116.69      2.37 o 
  -1   2   5     3045.20     3183.56     56.76 o 
   0   2   5     5041.10     5626.78     96.13 o 
   1   2   5     2141.27     2296.76     59.22 o 
   2   2   5     8367.13       -0.66      0.33 o 
   3   2   5      688.89        0.19      0.31 o 
   4   2   5      588.23      669.38     18.68 o 
   5   2   5      131.16      153.21      3.50 o 
   6   2   5      945.48     1055.92     22.72 o 
   7   2   5       83.74      115.11      7.87 o 
   8   2   5      120.33      110.69      8.57 o 
   9   2   5       90.25       71.32      8.41 o 
  10   2   5        0.62       -3.62      2.78 o 
  11   2   5      623.99      671.44     28.36 o 
  12   2   5      163.80      177.43     13.08 o 
 -11   3   5        0.19       -0.61      2.51 o 
 -10   3   5        1.55        2.10      2.42 o 
  -9   3   5       74.08       71.40     19.53 o 
  -8   3   5       12.60        7.62      2.52 o 
  -7   3   5        0.20        1.10      1.04 o 
  -6   3   5        4.23        0.12      1.00 o 
  -5   3   5      339.15      311.54     13.39 o 
  -4   3   5       18.90       20.78      3.15 o 
  -3   3   5     1061.00     1076.51     17.97 o 
  -2   3   5      663.15      742.85      8.73 o 
  -1   3   5     1035.61     1219.04     16.80 o 
   0   3   5      647.77      674.10     25.63 o 
   1   3   5     1631.00     1648.60     43.43 o 
   2   3   5      219.82      237.45      4.69 o 
   3   3   5      522.29      655.86     11.30 o 
   4   3   5      347.75      389.64      8.04 o 
   5   3   5     2021.40     2216.45     25.29 o 
   6   3   5     1108.76     1236.10     16.86 o 
   7   3   5      542.85      508.38      9.92 o 
   8   3   5     2539.37     2515.08     39.34 o 
   9   3   5      897.74      830.75     21.17 o 
  10   3   5       35.25       32.74      4.45 o 
  11   3   5      310.20      358.81     13.26 o 
  12   3   5      118.42      113.13      8.69 o 
 -11   4   5       65.15       53.78      6.09 o 
 -10   4   5       38.18       27.08      4.37 o 
  -9   4   5        3.84        4.01      2.60 o 
  -8   4   5       11.21        4.74      2.96 o 
  -7   4   5       12.66       10.55      2.34 o 
  -6   4   5       16.30       13.95      1.81 o 
  -5   4   5      301.76      258.78      6.61 o 
  -3   4   5       66.56       91.90      2.77 o 
  -2   4   5       11.51       10.99      0.86 o 
  -1   4   5       16.44       16.28      1.12 o 
   0   4   5       34.86       35.37      1.78 o 
   1   4   5      268.38      283.53      6.63 o 
   2   4   5       81.23       73.76      2.34 o 
   3   4   5      396.71      435.01      6.50 o 
   4   4   5      129.01      103.47     12.43 o 
   5   4   5     1019.02     1064.47     13.84 o 
   6   4   5       81.75      122.48      3.60 o 
   7   4   5     1607.04     1611.14     26.10 o 
   8   4   5     1332.82     1307.05     22.09 o 
   9   4   5       53.47       48.27      2.64 o 
  10   4   5       62.61       57.65      3.78 o 
  11   4   5        4.03        4.42      1.41 o 
  12   4   5        0.12        1.87      1.40 o 
  13   4   5        5.03        6.18      1.84 o 
 -10   5   5        0.10        1.63      2.68 o 
  -9   5   5        0.25       -0.40      2.14 o 
  -8   5   5       43.69       44.93      9.23 o 
  -7   5   5      329.11      319.33      7.72 o 
  -6   5   5        5.53        7.77      1.60 o 
  -5   5   5      112.88      123.59      4.46 o 
  -4   5   5      296.56      293.67      9.21 o 
  -3   5   5       57.92       50.52      3.26 o 
  -2   5   5      580.71      677.54      9.95 o 
  -1   5   5       23.17       44.14      1.90 o 
   0   5   5       55.30       47.07      1.62 o 
   1   5   5      163.82      211.57      3.60 o 
   2   5   5      598.66      654.29      9.72 o 
   3   5   5      682.73      775.34     11.17 o 
   4   5   5       16.12        9.46      0.71 o 
   5   5   5      299.10      308.33      6.22 o 
   6   5   5      599.19      632.33      8.55 o 
   7   5   5      348.70      336.17      7.57 o 
   8   5   5       16.05       13.41      1.86 o 
   9   5   5       50.26       49.52      2.89 o 
  10   5   5       11.72       21.04      3.04 o 
  11   5   5        0.31        1.30      1.41 o 
  12   5   5      123.80      120.98      5.15 o 
  13   5   5       52.10       65.41      4.05 o 
 -10   6   5      145.41      134.53     12.10 o 
  -9   6   5       56.74       69.91      6.77 o 
  -8   6   5        0.83       -0.18      2.31 o 
  -7   6   5       22.70       26.79      2.52 o 
  -6   6   5       22.48       25.05      2.49 o 
  -5   6   5      136.85      122.86      4.60 o 
  -4   6   5       62.44       65.14      3.58 o 
  -3   6   5      242.38      241.55      8.35 o 
  -2   6   5      150.88      144.62      2.81 o 
  -1   6   5     2171.90     2530.50     32.53 o 
   0   6   5        8.01        5.51      0.70 o 
   1   6   5      133.67      164.00      3.19 o 
   2   6   5        8.89        7.78      0.83 o 
   3   6   5      180.46      184.42      3.92 o 
   4   6   5       26.60       21.69      1.24 o 
   5   6   5      125.25      117.62     18.49 o 
   6   6   5        0.20        0.26      0.52 o 
   7   6   5      109.04      104.04      2.55 o 
   8   6   5        0.80        1.42      1.16 o 
   9   6   5       49.57       53.74      3.24 o 
  10   6   5       17.30       23.09      2.53 o 
  11   6   5        7.74        8.35      1.95 o 
  12   6   5       35.13       35.49      4.21 o 
  13   6   5       68.97       71.12      5.66 o 
 -10   7   5      150.42      155.34      9.41 o 
  -9   7   5        8.63        6.82      3.00 o 
  -8   7   5       10.89       13.62      3.30 o 
  -7   7   5       46.65       51.30      3.83 o 
  -6   7   5      122.46      117.72      5.36 o 
  -5   7   5      113.54      141.14      4.36 o 
  -4   7   5      927.29      917.64     18.78 o 
  -3   7   5       67.68       78.13      4.64 o 
  -2   7   5       43.56       31.67      1.50 o 
  -1   7   5       28.24       33.36      1.57 o 
   0   7   5     1785.97     1932.44     20.72 o 
   1   7   5      481.30      524.77      7.03 o 
   2   7   5        3.82        2.59      0.66 o 
   3   7   5       30.19       27.78      1.76 o 
   4   7   5      150.98      177.78      4.98 o 
   5   7   5      968.22     1040.14     14.77 o 
   6   7   5      335.07      166.63      7.56 o 
   7   7   5      390.18      415.99      8.53 o 
   8   7   5      444.37      439.26      6.69 o 
   9   7   5      315.40      280.30      7.79 o 
  10   7   5      192.15      218.73      6.92 o 
  11   7   5      123.19      152.98      5.90 o 
  12   7   5      190.45      177.60      6.65 o 
  13   7   5       31.09       21.96      7.63 o 
  -9   8   5       19.80       13.64      3.80 o 
  -8   8   5       46.96       47.60      5.53 o 
  -7   8   5       57.36       71.02      8.38 o 
  -6   8   5       75.76       78.58      5.10 o 
  -5   8   5       31.15       22.80      2.20 o 
  -4   8   5      115.43      119.93      4.83 o 
  -3   8   5        2.18        1.39      1.23 o 
  -2   8   5       78.89       76.31      3.67 o 
  -1   8   5      173.08      157.91      4.52 o 
   0   8   5      212.27      208.68      3.57 o 
   1   8   5      705.17      749.70      9.48 o 
   2   8   5      113.78      123.11      2.77 o 
   3   8   5      615.38      657.38      9.15 o 
   4   8   5      424.69      492.08      9.93 o 
   5   8   5       38.63       43.34      2.11 o 
   6   8   5      259.88      259.82      6.49 o 
   7   8   5       24.11       14.76      3.01 o 
   8   8   5       77.65       70.80      3.56 o 
   9   8   5       49.36       46.87      3.57 o 
  10   8   5      127.69      131.32      5.63 o 
  11   8   5       74.05       63.90      4.54 o 
  12   8   5       16.19       15.92      4.27 o 
  -9   9   5       21.50       20.40      4.44 o 
  -8   9   5        8.30        2.00      2.76 o 
  -7   9   5       16.09       13.78      2.30 o 
  -6   9   5        2.07        2.54      1.66 o 
  -5   9   5       50.92       66.16      4.76 o 
  -4   9   5        3.02        0.47      1.36 o 
  -3   9   5      186.76      155.15     10.94 o 
  -2   9   5       29.96       39.23      1.98 o 
  -1   9   5      109.80       92.75      2.67 o 
   0   9   5      572.44      597.77      7.61 o 
   1   9   5        2.13        0.42      0.70 o 
   2   9   5      236.60      255.68      4.89 o 
   4   9   5       21.90       24.14      3.03 o 
   5   9   5      463.61      495.17      9.45 o 
   6   9   5       10.36       11.56      1.25 o 
   7   9   5      278.87      272.72      7.05 o 
   8   9   5      592.59      559.07     13.14 o 
   9   9   5       59.89       67.84      4.37 o 
  10   9   5        0.05       -1.36      1.58 o 
  11   9   5       19.37       21.79      3.49 o 
  12   9   5       87.39       98.17      6.34 o 
  -8  10   5       93.27       73.22      7.12 o 
  -7  10   5      157.61      167.79     10.93 o 
  -6  10   5        6.49        6.29      1.76 o 
  -5  10   5      195.55      203.39      7.04 o 
  -4  10   5      185.56      169.75      8.11 o 
  -3  10   5      144.18      130.35      5.33 o 
  -2  10   5       92.61      114.81      5.07 o 
  -1  10   5      721.49      779.75     10.31 o 
   0  10   5      359.92      377.14      6.09 o 
   1  10   5        0.24       -0.62      0.65 o 
   2  10   5      871.91      876.97     11.69 o 
   3  10   5        0.46        0.17      0.76 o 
   4  10   5       31.61       27.28      2.11 o 
   5  10   5      178.11      185.33      4.76 o 
   6  10   5       58.51       45.87      2.39 o 
   7  10   5       60.30       52.46      5.04 o 
   8  10   5      126.20      119.52      4.66 o 
   9  10   5       83.86       75.95      3.91 o 
  10  10   5       27.19       24.10      4.68 o 
  11  10   5      208.84      229.05      9.49 o 
  12  10   5        2.55       -0.24      2.34 o 
  -8  11   5        0.03       -1.40      1.49 o 
  -7  11   5        0.03        0.83      1.91 o 
  -6  11   5      217.42      222.39      6.53 o 
  -5  11   5      672.36      599.52     13.99 o 
  -4  11   5      644.48      583.85     13.62 o 
  -3  11   5       48.84       46.63      3.89 o 
  -2  11   5      820.99      825.84     13.34 o 
  -1  11   5      133.48      132.11      4.04 o 
   0  11   5      323.37      313.36      5.61 o 
   1  11   5        9.14        8.04      1.49 o 
   2  11   5      131.96      122.44      3.52 o 
   3  11   5      150.30      162.24      4.07 o 
   4  11   5      203.65      200.11      4.54 o 
   5  11   5      162.64      144.15      4.38 o 
   6  11   5       50.83       60.16      3.00 o 
   7  11   5       18.66       13.20      2.16 o 
   8  11   5       72.16       59.58      3.98 o 
   9  11   5      183.52      168.64      7.53 o 
  10  11   5       21.55       24.43      2.57 o 
  11  11   5       42.32       35.04      4.49 o 
  12  11   5        5.08        9.58      3.11 o 
  -7  12   5        2.21        1.82      2.06 o 
  -6  12   5        1.92       -2.02      1.66 o 
  -5  12   5      668.41      623.89     14.78 o 
  -4  12   5      692.88      690.78     15.62 o 
  -3  12   5      287.26      296.11      9.11 o 
  -2  12   5       51.11       47.97      2.65 o 
  -1  12   5      305.59      290.81      7.20 o 
   0  12   5       61.12       75.51      2.96 o 
   1  12   5      498.67      491.25      8.40 o 
   2  12   5      135.31      153.83      4.75 o 
   3  12   5       39.90       40.83      2.52 o 
   4  12   5      472.22      481.58      8.19 o 
   5  12   5       32.26       35.49      2.67 o 
   6  12   5        0.82        0.32      1.11 o 
   7  12   5        0.34       -0.69      0.93 o 
   8  12   5       39.10       33.23      3.21 o 
   9  12   5       90.07       91.52      5.16 o 
  10  12   5        2.95        5.57      1.83 o 
  11  12   5       13.62       11.70      3.31 o 
  -6  13   5      128.57      122.98      6.11 o 
  -5  13   5      418.66      468.44     12.65 o 
  -4  13   5      155.64      165.37      7.00 o 
  -3  13   5      155.67      145.44      6.48 o 
  -2  13   5        6.64        6.06      1.35 o 
  -1  13   5      383.09      346.45      6.89 o 
   0  13   5       67.50       60.25      3.37 o 
   1  13   5        6.91        6.13      1.52 o 
   2  13   5      297.29      316.98      8.42 o 
   3  13   5     2319.00     2318.74     32.32 o 
   4  13   5     1183.79     1178.36     16.34 o 
   5  13   5      471.79      429.78      9.13 o 
   6  13   5        9.27       13.14      1.88 o 
   7  13   5       34.48       35.32      3.71 o 
   8  13   5       98.31      104.14      5.50 o 
   9  13   5        4.57        5.65      2.00 o 
  10  13   5        0.00       -1.08      1.61 o 
  11  13   5       83.02       74.35      4.24 o 
  -5  14   5        6.95        6.24      3.22 o 
  -4  14   5       32.76       30.86      7.10 o 
  -3  14   5        0.21       -1.01      2.31 o 
  -2  14   5       14.15       23.93      4.15 o 
  -1  14   5      482.29      449.71      9.10 o 
   0  14   5      130.18      134.60      4.75 o 
   1  14   5       94.78       85.52      3.71 o 
   2  14   5     1300.25     1299.83     23.46 o 
   3  14   5      907.49      902.37     15.32 o 
   4  14   5       15.19       12.75      1.87 o 
   5  14   5        5.79        5.33      1.69 o 
   6  14   5        6.18        3.79      1.58 o 
   7  14   5       28.16       25.87      2.52 o 
   8  14   5      109.57      104.87      6.06 o 
   9  14   5       20.25       19.65      3.06 o 
  10  14   5        6.03        4.56      2.28 o 
  -5  15   5       78.73       86.86      6.31 o 
  -4  15   5        1.85        2.50      2.39 o 
  -3  15   5        0.91       -0.81      2.13 o 
  -2  15   5       37.30       22.60      5.10 o 
  -1  15   5      532.15      549.85     10.60 o 
   0  15   5      299.38      270.59      6.96 o 
   1  15   5      333.40      325.41      7.69 o 
   2  15   5      270.11      273.24      8.09 o 
   3  15   5       17.20       14.11      2.35 o 
   4  15   5        0.11       -0.29      1.29 o 
   5  15   5        0.75        0.68      1.69 o 
   6  15   5       26.49       36.66      3.13 o 
   7  15   5       57.79       50.54      3.46 o 
   8  15   5       21.43       18.49      3.18 o 
   9  15   5        8.63       10.93      3.60 o 
  -3  16   5        0.80        1.29      2.95 o 
  -2  16   5       49.40       48.58      6.04 o 
  -1  16   5      108.02      101.17      5.03 o 
   0  16   5      256.84      254.65      6.93 o 
   1  16   5        7.89        6.42      2.04 o 
   2  16   5      174.80      164.15      5.49 o 
   3  16   5        0.66       -2.95      1.47 o 
   4  16   5        8.41       11.98      2.16 o 
   5  16   5       20.37       27.76      3.55 o 
   6  16   5        1.82        2.52      2.02 o 
   7  16   5        0.12       -0.90      2.11 o 
   8  16   5        1.28        2.28      2.31 o 
   9  16   5        1.59       -1.51      2.04 o 
  -2  17   5       43.38       32.74      5.28 o 
  -1  17   5        2.43        1.13      1.54 o 
   0  17   5        0.07        0.22      1.64 o 
   1  17   5        4.79        2.85      1.98 o 
   2  17   5        4.07        4.08      1.90 o 
   3  17   5        0.03       -2.26      1.52 o 
   4  17   5       12.07        9.52      2.36 o 
   5  17   5       69.64       62.78      5.15 o 
   6  17   5        1.08        1.68      3.47 o 
   7  17   5       77.93       77.42      5.34 o 
   0  18   5        4.19        3.93      2.11 o 
   1  18   5        2.25       -0.34      2.17 o 
   2  18   5       36.57       36.27      3.31 o 
   3  18   5        5.64        5.98      2.08 o 
   4  18   5        0.04       -5.00      2.50 o 
   5  18   5       43.43       40.41      4.46 o 
   6  18   5       48.61       45.99      6.32 o 
  -5 -15   6       19.37       19.99      8.78 o 
  -4 -15   6      106.84      117.66      8.32 o 
  -3 -15   6        6.58       -0.19      3.41 o 
  -2 -15   6       77.83       72.78      7.98 o 
  -1 -15   6       32.49       21.71      5.22 o 
   0 -15   6       19.92       12.91      4.78 o 
   1 -15   6      347.49      369.06      9.25 o 
   2 -15   6       72.92       78.56     11.02 o 
   3 -15   6      174.35      187.87     14.61 o 
  -6 -14   6      111.37      129.87      9.33 o 
  -5 -14   6       47.80       56.64      4.63 o 
  -4 -14   6       84.95       81.85      7.37 o 
  -3 -14   6        8.10       12.50      3.82 o 
  -2 -14   6      116.32      148.92      9.61 o 
  -1 -14   6      166.50      161.54     10.39 o 
   0 -14   6      159.12      180.77     11.20 o 
   1 -14   6        0.10       -2.61      1.47 o 
   2 -14   6       51.61       55.50      9.30 o 
   3 -14   6       65.50       72.25     10.04 o 
   4 -14   6       61.24       62.96     11.71 o 
  -7 -13   6       64.58       79.90      5.12 o 
  -6 -13   6      124.13      133.31      9.13 o 
  -5 -13   6       11.62       10.92      2.25 o 
  -4 -13   6       44.04       49.47      4.60 o 
  -3 -13   6       79.10       85.34      7.66 o 
  -2 -13   6        2.49        3.17      3.14 o 
  -1 -13   6      117.86      119.94      8.67 o 
   0 -13   6       90.46      113.29      6.95 o 
   1 -13   6        0.16        1.38      2.32 o 
   2 -13   6        5.60        9.66      4.98 o 
   3 -13   6      158.97      184.65      9.65 o 
   4 -13   6       49.19       47.26      5.72 o 
   5 -13   6        5.50        5.38      3.45 o 
   6 -13   6        0.06       -1.25      2.45 o 
  -8 -12   6       21.11       29.89      3.92 o 
  -7 -12   6        7.25        5.25      2.69 o 
  -6 -12   6       47.99       54.60      5.83 o 
  -5 -12   6        1.43        1.32      1.65 o 
  -4 -12   6       36.95       33.83      3.25 o 
  -3 -12   6        3.50        4.89      2.27 o 
  -2 -12   6        1.53       -0.62      2.28 o 
  -1 -12   6      144.35      141.15      9.04 o 
   0 -12   6        4.13        6.50      2.42 o 
   1 -12   6       36.29       49.66      4.89 o 
   2 -12   6        1.51        1.28      1.77 o 
   3 -12   6        0.46        1.12      2.45 o 
   4 -12   6      177.90      158.58      8.99 o 
   5 -12   6        4.93        2.92      2.69 o 
   6 -12   6       46.79       52.60      5.47 o 
   7 -12   6      200.02      197.06     11.49 o 
  -9 -11   6       50.87       50.08      4.14 o 
  -8 -11   6       26.99       28.68      5.69 o 
  -7 -11   6       22.01       21.93      2.47 o 
  -6 -11   6       47.16       47.97      4.34 o 
  -5 -11   6       58.28       54.32      3.54 o 
  -4 -11   6       39.87       39.15      3.25 o 
  -3 -11   6        5.04        5.76      2.06 o 
  -2 -11   6       57.72       67.19      5.18 o 
  -1 -11   6       17.60       12.11      2.75 o 
   0 -11   6        0.01       -0.26      1.77 o 
   1 -11   6        1.74        3.19      1.72 o 
   2 -11   6       42.89       58.24      3.12 o 
   3 -11   6        1.74        2.61      2.27 o 
   4 -11   6       13.57       18.83      4.70 o 
   5 -11   6       36.06       38.92      4.71 o 
   6 -11   6       15.34       16.24      3.39 o 
   7 -11   6       24.50       21.98      6.22 o 
  -9 -10   6        0.11        0.49      1.81 o 
  -8 -10   6       47.03       46.16      4.49 o 
  -7 -10   6      204.72      207.94      8.67 o 
  -6 -10   6       14.65       19.59      2.91 o 
  -5 -10   6       48.59       42.56      2.70 o 
  -4 -10   6        2.05        0.65      1.22 o 
  -3 -10   6       74.00       75.33      4.60 o 
  -2 -10   6        0.76       -0.21      1.22 o 
  -1 -10   6        9.70       15.00      2.32 o 
   0 -10   6      466.18      445.13     12.65 o 
   1 -10   6       16.45       20.46      2.61 o 
   2 -10   6        0.68        0.19      1.93 o 
   3 -10   6       79.15      101.19      7.05 o 
   4 -10   6        0.58        1.23      1.96 o 
   5 -10   6        0.29        1.52      2.08 o 
   6 -10   6       44.99       43.70      4.48 o 
   7 -10   6       52.93       50.27      7.65 o 
   8 -10   6       80.91       75.98      9.32 o 
 -10  -9   6      385.28      396.42     10.00 o 
  -9  -9   6       35.55       34.67      3.43 o 
  -8  -9   6      236.82      235.24      8.23 o 
  -7  -9   6      728.70      777.04     12.36 o 
  -6  -9   6       33.37       38.00      3.21 o 
  -5  -9   6        6.16        8.54      1.36 o 
  -4  -9   6        5.18        1.97      1.17 o 
  -3  -9   6       33.49       51.79      2.77 o 
  -2  -9   6      109.45       91.18      3.71 o 
  -1  -9   6       20.95       10.84      1.94 o 
   0  -9   6       24.14       19.14      2.39 o 
   1  -9   6       39.48       40.20      4.42 o 
   2  -9   6      285.54      271.27      9.80 o 
   3  -9   6       35.40       38.30      4.30 o 
   4  -9   6       15.09       17.43      3.07 o 
   5  -9   6      114.63       95.33      6.20 o 
   6  -9   6       69.52       61.75      5.00 o 
   7  -9   6      143.58      154.85      6.41 o 
   8  -9   6       12.33        7.50      3.93 o 
   9  -9   6        1.88        5.68      3.92 o 
 -10  -8   6      767.62      766.00     14.94 o 
  -9  -8   6        1.41        1.47      2.23 o 
  -8  -8   6       26.98       30.95      3.06 o 
  -7  -8   6      154.28      161.33      4.03 o 
  -6  -8   6        0.00        0.51      1.34 o 
  -5  -8   6      130.95      121.83      3.33 o 
  -4  -8   6       38.87       21.02      1.79 o 
  -3  -8   6      128.04      130.81      3.72 o 
  -2  -8   6        3.80        1.42      1.03 o 
  -1  -8   6      627.34      601.58      9.44 o 
   0  -8   6       49.04       42.43      2.71 o 
   1  -8   6       63.67       67.05      3.89 o 
   2  -8   6        1.60        1.96      1.80 o 
   3  -8   6       11.94        8.54      2.35 o 
   4  -8   6      769.00      776.94     18.71 o 
   5  -8   6        0.05        0.57      1.52 o 
   6  -8   6        4.72        4.42      1.91 o 
   7  -8   6        8.46        2.25      1.68 o 
   8  -8   6        0.01       -0.19      2.67 o 
   9  -8   6       51.45       56.36      7.43 o 
  10  -8   6       35.79       22.73      5.22 o 
 -10  -7   6      112.23      119.62      5.52 o 
  -9  -7   6       32.95       28.98      3.08 o 
  -8  -7   6       11.08        9.58      2.08 o 
  -7  -7   6       29.22       30.84      2.89 o 
  -6  -7   6        0.51        1.75      1.38 o 
  -5  -7   6       17.75       13.89      1.37 o 
  -4  -7   6       24.02       19.20      1.90 o 
  -3  -7   6       48.27       62.44      2.61 o 
  -2  -7   6      872.62      882.51     11.39 o 
  -1  -7   6      664.39      710.28      8.87 o 
   0  -7   6     1109.05     1214.54     14.58 o 
   1  -7   6      447.57      485.37     10.09 o 
   2  -7   6      893.54      947.98     16.63 o 
   3  -7   6       20.19       19.43      2.80 o 
   4  -7   6        0.67       -0.52      1.38 o 
   5  -7   6       35.21       35.17      3.46 o 
   6  -7   6       18.79       20.43      2.67 o 
   7  -7   6      105.77      101.07      4.18 o 
   8  -7   6       61.69       48.21      6.14 o 
   9  -7   6      195.80      173.23     10.63 o 
  10  -7   6       20.17       18.04      4.58 o 
 -10  -6   6       54.35       55.13      4.49 o 
  -9  -6   6        0.37       -0.89      1.61 o 
  -8  -6   6       67.34       70.91      6.22 o 
  -7  -6   6      219.60      204.12      6.79 o 
  -6  -6   6       46.21       47.52      3.66 o 
  -5  -6   6      725.39      752.79     13.20 o 
  -4  -6   6     2308.43     2268.40     27.60 o 
  -3  -6   6     3012.93     3164.01     34.12 o 
  -2  -6   6      303.63      353.99      5.29 o 
  -1  -6   6      306.62      351.84      5.19 o 
   0  -6   6       14.06       12.09      1.16 o 
   1  -6   6      340.42      384.88      7.22 o 
   2  -6   6      547.64      576.92     11.02 o 
   3  -6   6      412.23      404.78     11.03 o 
   4  -6   6     2008.42     2085.01     39.94 o 
   5  -6   6       82.21       57.86      4.07 o 
   6  -6   6       15.17       19.99      2.42 o 
   7  -6   6       38.82       46.93      5.68 o 
   8  -6   6      142.78      133.95      8.50 o 
   9  -6   6        4.95        6.14      2.85 o 
  10  -6   6       43.82       42.68      5.71 o 
  11  -6   6       24.88       29.31      5.14 o 
 -11  -5   6        1.38        1.12      2.79 o 
 -10  -5   6       38.72       35.63      2.40 o 
  -9  -5   6       42.84       40.72      3.37 o 
  -8  -5   6       72.76       76.72      4.36 o 
  -7  -5   6      308.05      268.69      9.92 o 
  -6  -5   6      364.90      340.53      8.79 o 
  -5  -5   6      345.96      340.40      8.61 o 
  -4  -5   6      115.58      116.61      3.31 o 
  -3  -5   6      273.07      256.64      4.55 o 
  -2  -5   6      669.91      690.54      8.42 o 
  -1  -5   6       14.04       15.56      1.03 o 
   0  -5   6       74.96       97.17      2.72 o 
   1  -5   6      173.90      199.83      4.48 o 
   2  -5   6      371.93      399.07      9.25 o 
   3  -5   6      453.89      465.82     11.67 o 
   4  -5   6        0.07       -1.43      1.78 o 
   5  -5   6      346.38      367.30      9.56 o 
   6  -5   6      441.97      407.85      9.82 o 
   7  -5   6      101.28       90.81      6.35 o 
   8  -5   6       12.63       18.22      3.57 o 
   9  -5   6       20.49       17.55      3.79 o 
  10  -5   6       19.07       24.56      4.26 o 
  11  -5   6        7.34        5.38      3.24 o 
 -11  -4   6        6.36        4.54      3.08 o 
 -10  -4   6       61.67       69.09      6.66 o 
  -9  -4   6        0.84       -0.23      1.33 o 
  -8  -4   6      100.93      105.14      4.88 o 
  -7  -4   6     1009.55      943.70     17.92 o 
  -6  -4   6      349.93      316.60      8.24 o 
  -5  -4   6       71.72       56.11      3.56 o 
  -4  -4   6      282.88      279.12      7.52 o 
  -3  -4   6      107.48       92.31      2.71 o 
  -2  -4   6        0.41       -0.10      0.58 o 
  -1  -4   6      140.87      143.98      3.26 o 
   0  -4   6      269.73      290.25      5.04 o 
   1  -4   6     1237.26     1410.68     19.17 o 
   2  -4   6       15.65       20.12      2.26 o 
   3  -4   6      164.74      172.10      5.74 o 
   4  -4   6      149.96       -0.01      0.58 o 
   5  -4   6      107.47      113.70      4.25 o 
   6  -4   6       74.46       56.27      1.73 o 
   7  -4   6        0.85       -1.19      1.76 o 
   8  -4   6      192.37      195.03      8.91 o 
   9  -4   6        3.75        2.52      2.03 o 
  10  -4   6       81.20       77.53      5.81 o 
  11  -4   6      192.47      216.35     10.04 o 
 -11  -3   6      112.48       91.52      7.93 o 
 -10  -3   6       50.66       42.23      8.30 o 
  -9  -3   6       53.10       48.59      4.13 o 
  -8  -3   6       10.69       10.28      1.91 o 
  -7  -3   6       80.54       64.66      5.08 o 
  -6  -3   6      121.94      113.24      4.56 o 
  -5  -3   6     1601.32     1523.22     25.52 o 
  -4  -3   6      777.43      765.11     12.10 o 
  -3  -3   6        2.69        0.79      0.76 o 
  -2  -3   6       31.39       25.88      1.49 o 
  -1  -3   6     1247.37     1278.84     15.78 o 
   0  -3   6        9.21        9.06      1.06 o 
   1  -3   6     1980.47     2294.45     29.46 o 
   2  -3   6        0.48       -0.01      0.47 o 
   3  -3   6     1485.01     1652.28     35.87 o 
   5  -3   6       60.49       50.84      3.09 o 
   6  -3   6      198.05      172.95      7.56 o 
   7  -3   6      416.34      331.68     11.76 o 
   8  -3   6      577.98      495.52     15.83 o 
   9  -3   6       35.52       41.65      4.17 o 
  10  -3   6      201.01      209.04      8.98 o 
  11  -3   6       37.40       42.38      4.40 o 
  12  -3   6       32.05       35.10      4.18 o 
 -11  -2   6      189.35      181.74     10.13 o 
 -10  -2   6      252.16      250.72     18.29 o 
  -9  -2   6       54.07       46.77      5.46 o 
  -8  -2   6      163.71      144.43      4.41 o 
  -7  -2   6       60.03       50.65      2.95 o 
  -6  -2   6      422.52      412.32     10.67 o 
  -5  -2   6      159.35      148.62      3.93 o 
  -4  -2   6       63.74       64.29      4.63 o 
  -3  -2   6      411.37      421.29      6.41 o 
  -2  -2   6      114.07      125.58      3.38 o 
  -1  -2   6     1419.54     1650.55     21.77 o 
   0  -2   6     2513.51     3016.41     43.72 o 
   1  -2   6      689.75      865.85     12.19 o 
   2  -2   6       10.87        8.70      1.41 o 
   3  -2   6     1478.89     1744.31     32.12 o 
   4  -2   6     2307.50     2574.59     45.81 o 
   5  -2   6      184.46      209.77      4.21 o 
   6  -2   6      912.33      909.38     24.93 o 
   7  -2   6     1389.88     1323.95     34.90 o 
   8  -2   6        6.12        2.05      1.53 o 
   9  -2   6        3.13        4.98      1.86 o 
  10  -2   6       49.02       40.22      3.70 o 
  11  -2   6        5.57        6.58      2.17 o 
  12  -2   6      149.50      157.49      7.08 o 
 -11  -1   6        0.06        0.00      1.95 o 
 -10  -1   6        0.10       -0.89      1.67 o 
  -9  -1   6        3.97        1.11      1.68 o 
  -8  -1   6       79.68       82.08      4.25 o 
  -7  -1   6       44.56       33.85      2.71 o 
  -6  -1   6      245.24      231.63     11.53 o 
  -5  -1   6      728.67      763.41     15.99 o 
  -4  -1   6       38.12       20.35      2.06 o 
  -3  -1   6      239.09      270.26      4.12 o 
  -2  -1   6        4.85        6.85      0.75 o 
  -1  -1   6      902.64     1068.09     14.67 o 
   0  -1   6      313.64      375.22      9.40 o 
   1  -1   6      306.12      360.96     10.69 o 
   2  -1   6      223.97      287.77      7.18 o 
   3  -1   6        4.13        2.35      0.80 o 
   4  -1   6      672.90      776.02     15.01 o 
   5  -1   6        1.63        3.40      0.62 o 
   6  -1   6        4.55        3.01      0.72 o 
   7  -1   6      136.41      140.90      5.27 o 
   8  -1   6      455.22      426.97     12.23 o 
   9  -1   6      136.42      137.70      5.26 o 
 -11   0   6        0.61        2.85      2.19 o 
 -10   0   6       33.57       42.95      5.26 o 
  -9   0   6       50.20       51.99      5.52 o 
  -8   0   6        0.69        2.64      1.63 o 
  -7   0   6      166.55      140.16      7.23 o 
  -6   0   6       66.71       76.87      5.34 o 
  -5   0   6       60.08       65.60      5.62 o 
  -4   0   6      212.36      198.05      4.33 o 
  -3   0   6       72.66      108.66      2.64 o 
  -2   0   6        6.06        4.18      0.67 o 
  -1   0   6       71.02       98.50      2.52 o 
   0   0   6     1113.02     1241.83     23.03 o 
   1   0   6       47.90       58.27      3.98 o 
   2   0   6        8.31        3.88      0.91 o 
   4   0   6      332.25      348.22      7.44 o 
   5   0   6      460.37      572.63     15.57 o 
   6   0   6      100.58      109.89      2.63 o 
   7   0   6      702.94      649.70     20.29 o 
 -11   1   6      119.17      126.48      9.25 o 
 -10   1   6       53.27       53.29      5.99 o 
  -9   1   6       93.87      110.73      7.13 o 
  -8   1   6        1.00        3.26      1.14 o 
  -7   1   6       97.68       88.26      3.82 o 
  -6   1   6      102.19      124.73      4.48 o 
  -5   1   6       53.04       57.30      4.42 o 
  -4   1   6      479.29      485.41      9.94 o 
  -3   1   6        4.47       16.10      1.01 o 
  -2   1   6     2334.52     2428.53     27.96 o 
  -1   1   6       69.02       68.77      2.07 o 
   0   1   6      905.91     1003.82     18.98 o 
   1   1   6       33.59       41.97      2.30 o 
   2   1   6      892.42      929.48     17.84 o 
   3   1   6      381.90      249.44      8.71 o 
   4   1   6       91.17      117.63      3.53 o 
   5   1   6      567.26      686.76     18.11 o 
   6   1   6        4.22        2.46      0.55 o 
   7   1   6      742.36      739.71     24.76 o 
   8   1   6       20.12       10.69      3.61 o 
   9   1   6      107.26      126.47      9.65 o 
 -11   2   6        6.14        6.72      3.48 o 
 -10   2   6      287.39      285.99     14.64 o 
  -9   2   6       12.47        7.70      2.77 o 
  -8   2   6       33.99       40.02      4.61 o 
  -7   2   6       11.64       11.89      2.29 o 
  -6   2   6        0.07        1.03      1.10 o 
  -5   2   6        2.41        2.11      1.08 o 
  -4   2   6       12.20        9.38      1.45 o 
  -3   2   6     1193.36     1348.49     16.82 o 
  -2   2   6      257.84      317.35      4.98 o 
  -1   2   6        7.36        3.44      0.62 o 
   0   2   6      780.90      779.01     15.16 o 
   1   2   6       53.68       71.08      2.95 o 
   2   2   6     2690.04     2908.47    115.99 o 
   3   2   6       74.68       95.96      5.03 o 
   4   2   6      968.18     1237.99     22.53 o 
   5   2   6        0.69       -0.39      0.37 o 
   6   2   6       33.88       43.06      1.70 o 
   7   2   6     1293.46     1308.87     17.72 o 
   8   2   6       23.03       15.83      2.72 o 
   9   2   6      730.36      776.71     19.69 o 
  10   2   6       22.12       23.65      3.79 o 
 -10   3   6        0.69       -0.08      2.40 o 
  -9   3   6      388.97      413.80     18.80 o 
  -8   3   6       46.15       36.79      4.52 o 
  -7   3   6       19.32       14.39      1.94 o 
  -6   3   6       76.22       66.92      6.36 o 
  -5   3   6      548.77      453.11     13.50 o 
  -3   3   6       35.72       26.07      1.81 o 
  -2   3   6       13.50       11.04      0.92 o 
  -1   3   6      324.89      390.87      5.33 o 
   0   3   6      535.94      504.43     10.61 o 
   1   3   6      147.51      174.33      6.74 o 
   2   3   6       98.08      121.77      3.33 o 
   3   3   6     2258.57     2589.57     37.57 o 
   4   3   6       47.92       58.26      2.34 o 
   5   3   6      298.49      322.27      5.35 o 
   6   3   6       10.62       10.05      1.19 o 
   7   3   6       98.22      124.83      2.91 o 
   8   3   6      751.14      822.03     14.53 o 
   9   3   6        7.19       11.68      1.93 o 
  10   3   6       29.43       37.34      6.19 o 
  11   3   6       43.20       41.07      5.12 o 
 -10   4   6       40.51       46.27      8.51 o 
  -9   4   6       29.07       25.38      4.15 o 
  -8   4   6      584.75      602.65     22.83 o 
  -7   4   6      152.50      144.31      5.02 o 
  -6   4   6      131.01      134.20      4.83 o 
  -5   4   6      275.67      257.70      6.84 o 
  -4   4   6      366.34      361.93     14.42 o 
  -3   4   6      260.20      229.09      6.27 o 
  -2   4   6       14.50        9.92      0.85 o 
  -1   4   6     1374.21     1520.19     39.50 o 
   0   4   6      718.27      847.25     12.16 o 
   1   4   6       12.22        7.10      2.03 o 
   2   4   6      249.66      267.05      5.48 o 
   3   4   6      139.52      182.10      4.06 o 
   4   4   6      296.91      333.81     11.97 o 
   5   4   6     1872.71     2020.95     30.22 o 
   6   4   6      143.99      182.13      3.06 o 
   7   4   6      852.28      854.70     16.71 o 
   8   4   6      213.81      225.44      5.72 o 
   9   4   6      210.86      219.23      5.79 o 
  10   4   6      179.38      170.20      5.20 o 
  11   4   6       16.89       15.33      2.65 o 
  12   4   6       15.42       19.78      2.22 o 
  13   4   6       30.60       30.51      3.13 o 
 -10   5   6        1.10        2.77      2.68 o 
  -9   5   6      114.60      127.25      8.01 o 
  -8   5   6      212.53      220.44     12.84 o 
  -7   5   6       66.85       70.59      5.31 o 
  -6   5   6        0.85        2.28      1.34 o 
  -5   5   6      688.50      706.41     13.96 o 
  -4   5   6      532.91      547.61     11.31 o 
  -3   5   6       13.72       15.88      1.78 o 
  -2   5   6      891.73      866.58     10.24 o 
  -1   5   6      104.30       90.84      3.55 o 
   0   5   6        3.25        2.67      0.62 o 
   1   5   6      162.59      172.03      4.45 o 
   2   5   6      315.37      322.78      5.72 o 
   3   5   6       19.12       20.15      1.58 o 
   4   5   6      473.97      533.95      7.14 o 
   5   5   6      277.01      265.46      7.17 o 
   6   5   6       13.94       10.36      0.99 o 
   7   5   6      158.92      142.70      4.41 o 
   8   5   6       14.98       17.58      1.90 o 
   9   5   6       56.46       67.02      3.32 o 
  10   5   6      255.69      261.05      8.65 o 
  11   5   6       52.37       54.83      3.32 o 
  12   5   6       89.51      102.21      4.66 o 
  13   5   6      251.19      259.12     13.79 o 
 -10   6   6        2.34        1.41      4.29 o 
  -9   6   6       51.07       37.96      5.84 o 
  -8   6   6       52.74       47.40      5.37 o 
  -7   6   6      500.99      520.10     12.84 o 
  -6   6   6       91.10       84.60      4.33 o 
  -5   6   6       87.50       98.71      4.45 o 
  -4   6   6       13.34       16.18      1.78 o 
  -3   6   6        0.33       -1.03      0.74 o 
  -2   6   6       94.76      117.64      4.31 o 
  -1   6   6        0.41        3.25      0.79 o 
   0   6   6        5.94        1.70      0.63 o 
   1   6   6      325.89      355.46      4.70 o 
   2   6   6     1141.57     1325.44     18.38 o 
   3   6   6      155.60      168.94      3.78 o 
   4   6   6       70.65       76.11      2.04 o 
   5   6   6      234.48      223.94     25.30 o 
   6   6   6      553.39      548.84     12.74 o 
   7   6   6        5.29        7.61      1.00 o 
   8   6   6      147.61      149.73      5.54 o 
   9   6   6        0.80        0.01      1.19 o 
  10   6   6        9.99        7.94      1.71 o 
  11   6   6        2.74        1.96      1.91 o 
  12   6   6        7.63        9.77      2.13 o 
  13   6   6        3.68        5.38      1.96 o 
  -9   7   6        1.50        1.71      3.99 o 
  -8   7   6      152.81      156.56      9.97 o 
  -7   7   6      406.57      424.95     10.29 o 
  -6   7   6       11.15       10.73      2.08 o 
  -5   7   6       34.63       36.99      5.12 o 
  -4   7   6      303.01      356.37      7.57 o 
  -3   7   6        7.96        9.02      1.64 o 
  -2   7   6       35.18       30.70      1.61 o 
  -1   7   6       55.49       70.23      2.75 o 
   0   7   6      128.36      159.00      3.26 o 
   1   7   6      427.52      478.88      6.05 o 
   2   7   6        0.91        0.41      0.56 o 
   3   7   6      394.64      401.31     10.66 o 
   4   7   6       74.50       61.37      1.99 o 
   5   7   6      248.34      262.89      5.03 o 
   6   7   6       62.30       57.90      4.62 o 
   7   7   6      129.18      132.35      5.73 o 
   8   7   6      220.63      233.19      4.48 o 
   9   7   6       19.99       18.03      2.31 o 
  10   7   6       22.13       14.77      2.39 o 
  11   7   6       13.14        9.08      2.09 o 
  12   7   6        7.27        7.88      2.16 o 
  13   7   6        5.01        6.35      2.10 o 
  -9   8   6       58.06       59.18      6.54 o 
  -8   8   6      222.57      222.67     11.87 o 
  -7   8   6        0.01        1.92      1.63 o 
  -6   8   6       99.82       98.85     11.67 o 
  -5   8   6      244.80      221.67      5.96 o 
  -4   8   6        2.65        4.33      1.53 o 
  -3   8   6      918.82      846.69     16.39 o 
  -2   8   6      194.96      193.27      4.01 o 
  -1   8   6       14.59       14.01      1.49 o 
   0   8   6       42.93       67.17      3.93 o 
   1   8   6      219.59      195.90      3.41 o 
   2   8   6        5.14        9.08      0.97 o 
   3   8   6      480.08      499.29      9.00 o 
   4   8   6        0.97        1.46      0.86 o 
   5   8   6      381.45      399.27      7.13 o 
   6   8   6       13.07       11.07      1.78 o 
   7   8   6       43.79       43.24      2.95 o 
   8   8   6      144.83      146.81      6.44 o 
   9   8   6      144.33      169.65      8.68 o 
  10   8   6      170.56      180.48      8.83 o 
  11   8   6       33.29       35.41      3.95 o 
  12   8   6        6.48        9.49      2.56 o 
  -9   9   6       20.82       27.31      6.38 o 
  -8   9   6      302.74      302.02      8.00 o 
  -7   9   6      346.16      355.42      9.72 o 
  -6   9   6      263.15      253.56     10.66 o 
  -5   9   6        7.00       13.26      1.99 o 
  -4   9   6      502.78      457.14     11.07 o 
  -3   9   6      165.89      169.13      5.96 o 
  -2   9   6       58.11       52.38      3.10 o 
  -1   9   6      268.67      278.32      4.87 o 
   0   9   6     1156.90     1216.43     14.34 o 
   1   9   6      118.47      127.24      3.31 o 
   2   9   6      384.97      403.74      6.68 o 
   3   9   6        2.76        0.56      0.73 o 
   4   9   6       58.85       64.50      3.27 o 
   5   9   6       29.69       32.27      2.12 o 
   6   9   6      375.07      390.46      7.66 o 
   7   9   6      251.66      278.88      8.53 o 
   8   9   6      110.28       89.79      3.85 o 
   9   9   6       70.23       66.03      3.24 o 
  10   9   6      760.80      777.04     19.51 o 
  11   9   6      245.98      254.65      9.62 o 
  12   9   6       22.84       28.27      3.94 o 
  -8  10   6      137.59      137.88      5.45 o 
  -7  10   6       18.15       15.74      2.78 o 
  -6  10   6      162.91      171.50     17.05 o 
  -5  10   6       10.34        7.96      1.84 o 
  -4  10   6        0.02       -1.69      1.42 o 
  -3  10   6       31.49       40.91      7.51 o 
  -2  10   6      272.82      281.76      6.12 o 
  -1  10   6       23.24       34.36      1.94 o 
   0  10   6       26.26       35.06      1.97 o 
   1  10   6       18.46       23.65      1.53 o 
   2  10   6      564.95      566.68      9.85 o 
   3  10   6        5.45        5.80      1.05 o 
   4  10   6        2.16        2.16      1.04 o 
   5  10   6       16.84       17.09      1.72 o 
   6  10   6      265.60      254.31      5.59 o 
   7  10   6      469.32      417.99      9.64 o 
   8  10   6      377.12      349.40      8.52 o 
   9  10   6      173.99      177.19      5.61 o 
  10  10   6       70.89       63.98      6.31 o 
  11  10   6        1.69        2.18      2.29 o 
  12  10   6        4.50        4.86      4.34 o 
  -7  11   6        0.72        2.28      2.10 o 
  -6  11   6      204.60      197.47      7.51 o 
  -5  11   6        3.24        4.84      3.76 o 
  -4  11   6       93.39       93.70     11.28 o 
  -3  11   6      160.44      145.78      6.01 o 
  -2  11   6        7.84        8.12      1.46 o 
  -1  11   6      134.83      130.28      3.69 o 
   0  11   6      541.97      546.75      8.18 o 
   1  11   6        2.76        3.31      0.99 o 
   2  11   6      115.17      122.63      4.02 o 
   3  11   6      756.29      756.56     11.13 o 
   4  11   6        5.57        5.98      1.43 o 
   5  11   6       62.09       58.01      3.12 o 
   6  11   6      393.84      351.28      7.28 o 
   7  11   6      855.95      765.31     15.26 o 
   8  11   6       59.74       43.29      3.42 o 
   9  11   6        3.05        1.94      1.54 o 
  10  11   6       36.76       35.98      2.88 o 
  11  11   6       14.12       17.53      3.46 o 
  12  11   6        1.91        1.41      2.61 o 
  -7  12   6        0.05       -3.28      1.76 o 
  -6  12   6      447.42      471.74     10.59 o 
  -5  12   6        4.29        3.92      2.35 o 
  -4  12   6        0.87        0.61      2.97 o 
  -3  12   6      135.63      120.74      6.13 o 
  -2  12   6      373.12      361.07      7.51 o 
  -1  12   6       14.67       13.50      1.61 o 
   0  12   6      116.59      104.40      3.56 o 
   1  12   6      444.57      443.95      7.86 o 
   2  12   6      154.96      166.92      4.96 o 
   3  12   6      438.58      450.86      7.92 o 
   4  12   6      223.44      218.48      5.90 o 
   5  12   6       33.33       27.54      2.39 o 
   6  12   6      609.32      583.71     10.74 o 
   7  12   6      191.10      176.98      4.69 o 
   8  12   6        7.44        8.05      3.39 o 
   9  12   6       21.30       26.66      2.96 o 
  10  12   6        0.29       -0.53      1.44 o 
  11  12   6       93.75       90.41     13.07 o 
  -6  13   6      165.70      168.16      6.33 o 
  -5  13   6        5.46        2.39      2.27 o 
  -4  13   6      383.18      398.73     11.47 o 
  -3  13   6      258.72      243.93      8.52 o 
  -2  13   6       12.10        9.05      1.94 o 
  -1  13   6      115.09      128.26      4.02 o 
   0  13   6        0.64       -0.22      1.13 o 
   1  13   6      320.65      296.13      6.28 o 
   2  13   6       45.99       46.15      3.02 o 
   3  13   6      819.05      828.02     14.05 o 
   4  13   6      342.38      358.81      6.95 o 
   5  13   6      522.91      562.10     10.95 o 
   6  13   6       23.48       21.76      2.29 o 
   7  13   6       43.23       44.88      4.40 o 
   8  13   6       85.08       85.57      5.23 o 
   9  13   6        2.74        1.15      1.96 o 
  10  13   6       27.87       26.13      3.13 o 
  11  13   6       20.50       17.76      2.52 o 
  -5  14   6        1.75       -0.85      2.15 o 
  -4  14   6      189.11      191.22      7.87 o 
  -3  14   6        2.35        2.58      2.23 o 
  -2  14   6        7.96        5.66      2.36 o 
  -1  14   6      346.07      369.00      8.06 o 
   0  14   6       52.77       57.90      4.05 o 
   1  14   6        4.08        3.86      1.50 o 
   2  14   6       56.37       55.57      3.38 o 
   3  14   6       84.94       79.82      4.71 o 
   4  14   6        0.89       -0.74      1.39 o 
   5  14   6       29.60       23.70      2.54 o 
   6  14   6        2.97        1.44      1.56 o 
   7  14   6        0.58        0.18      1.40 o 
   8  14   6        0.51        0.07      1.79 o 
   9  14   6        0.01        0.11      1.80 o 
  10  14   6       49.33       54.93      4.43 o 
  -4  15   6       25.02       21.07      3.77 o 
  -3  15   6       30.43       24.65      5.87 o 
  -2  15   6       78.55       78.36      7.14 o 
  -1  15   6        3.77        3.22      2.14 o 
   0  15   6       16.98       14.58      2.18 o 
   1  15   6       42.39       41.70      3.84 o 
   2  15   6        2.92        2.10      1.52 o 
   3  15   6       18.23       17.20      2.60 o 
   4  15   6       59.67       58.99      3.62 o 
   5  15   6       33.40       31.37      5.77 o 
   6  15   6       14.45       17.81      2.30 o 
   7  15   6      118.82      125.26      4.96 o 
   8  15   6       49.95       57.80      4.77 o 
   9  15   6        5.68       11.37      2.69 o 
  10  15   6      540.39      552.84     13.83 o 
  -3  16   6        7.64       12.71      4.01 o 
  -2  16   6       28.36       30.15      5.03 o 
  -1  16   6       40.05       40.06      3.04 o 
   0  16   6        0.05       -0.67      1.49 o 
   1  16   6       63.02       62.66      4.33 o 
   2  16   6       34.06       34.75      3.02 o 
   3  16   6       26.34       23.83      2.60 o 
   4  16   6        4.38        3.59      1.71 o 
   5  16   6       67.82       75.11      5.40 o 
   6  16   6       11.18        7.61      2.33 o 
   7  16   6       96.72      106.96      4.98 o 
   8  16   6      175.03      178.83     10.37 o 
   9  16   6       25.61       25.27      3.62 o 
  -2  17   6       11.65        5.85      3.59 o 
  -1  17   6        1.71        4.72      1.69 o 
   0  17   6        1.59       -0.63      1.62 o 
   1  17   6       17.25       12.85      2.84 o 
   2  17   6      171.65      188.96      6.10 o 
   3  17   6       31.33       33.71      3.14 o 
   4  17   6        0.60        0.17      1.72 o 
   5  17   6        8.02        5.68      2.53 o 
   6  17   6        4.62        5.06      2.37 o 
   7  17   6       75.70       76.42      5.23 o 
   8  17   6       90.58       92.87      8.03 o 
   0  18   6        4.53        6.67      3.19 o 
   1  18   6        1.73        0.77      2.01 o 
   2  18   6      166.98      172.05      6.14 o 
   3  18   6       63.48       60.14      4.09 o 
   4  18   6       21.22       26.13      3.55 o 
   5  18   6        3.30        3.90      2.55 o 
   6  18   6       20.96       23.33     10.11 o 
  -3 -15   7        1.94        2.03      3.40 o 
  -2 -15   7      195.83      214.30     12.40 o 
  -1 -15   7      194.83      213.35     12.71 o 
   0 -15   7        9.00       13.76      4.77 o 
   1 -15   7        4.35        5.05      3.36 o 
   2 -15   7       31.40       20.78      7.16 o 
  -5 -14   7      116.53      129.32      6.43 o 
  -4 -14   7       88.21      102.41      7.58 o 
  -3 -14   7        0.15       -0.24      2.97 o 
  -2 -14   7      108.24      113.66      9.63 o 
  -1 -14   7        9.38        6.49      3.69 o 
   0 -14   7        3.99       -1.07      7.50 o 
   1 -14   7      178.59      168.93      6.05 o 
   2 -14   7       17.20       13.43      6.00 o 
   3 -14   7        4.05       -4.61      3.45 o 
   4 -14   7       17.05       11.53      3.94 o 
  -6 -13   7       21.86       23.21      4.60 o 
  -5 -13   7      179.74      181.23     15.54 o 
  -4 -13   7       74.56       78.46      7.12 o 
  -3 -13   7      216.83      252.00     12.28 o 
  -2 -13   7       45.73       53.61      6.67 o 
  -1 -13   7       46.34       43.18      6.13 o 
   0 -13   7        1.08       -0.39      2.20 o 
   1 -13   7        1.55        4.98      5.05 o 
   2 -13   7       45.76       48.55      8.46 o 
   3 -13   7       45.50       50.52      6.13 o 
   4 -13   7      140.17      145.86     10.93 o 
   5 -13   7       14.93       19.62      4.13 o 
  -7 -12   7       79.33       81.91      5.52 o 
  -6 -12   7        1.98        1.57      3.06 o 
  -5 -12   7        0.93        1.79      1.63 o 
  -4 -12   7      150.75      174.94     13.68 o 
  -3 -12   7      148.49      174.24      8.37 o 
  -2 -12   7       87.38      109.47      8.01 o 
  -1 -12   7       15.75        5.90      3.32 o 
   0 -12   7       20.36       25.02      3.80 o 
   1 -12   7        6.57       10.15      2.97 o 
   2 -12   7       38.44       32.67      4.78 o 
   3 -12   7        0.41        1.03      2.69 o 
   4 -12   7        8.28        6.18      3.04 o 
   5 -12   7       10.57        7.30      3.63 o 
   6 -12   7        9.49       15.17      3.53 o 
  -8 -11   7       15.17       18.23      3.20 o 
  -7 -11   7       44.93       44.41      5.53 o 
  -6 -11   7      149.46      150.98      6.76 o 
  -5 -11   7      129.46      129.34     11.44 o 
  -4 -11   7       38.43       33.38      3.10 o 
  -3 -11   7       35.45       40.67      3.55 o 
  -2 -11   7      178.12      186.59     20.49 o 
  -1 -11   7       37.83       37.86      5.32 o 
   0 -11   7      223.67      221.37      8.86 o 
   1 -11   7       17.14       19.77      3.27 o 
   2 -11   7        0.28        1.83      1.32 o 
   3 -11   7        0.07        1.55      2.39 o 
   4 -11   7       96.05       89.53     16.67 o 
   5 -11   7        1.20        0.67      2.32 o 
   6 -11   7       45.75       42.74      4.84 o 
   7 -11   7       17.46       14.27      3.31 o 
  -9 -10   7       56.94       56.47      4.39 o 
  -8 -10   7       27.60       31.19      3.42 o 
  -7 -10   7       83.11       88.23      4.33 o 
  -6 -10   7        0.44        0.88      1.64 o 
  -5 -10   7      119.94      111.34      4.19 o 
  -4 -10   7       38.02       40.63      3.24 o 
  -3 -10   7      209.84      216.37      5.92 o 
  -2 -10   7       22.47       26.99      6.39 o 
  -1 -10   7       75.44       68.72      4.48 o 
   0 -10   7        3.73        4.36      2.11 o 
   1 -10   7       21.33       21.87      4.03 o 
   2 -10   7      145.52      145.69      8.86 o 
   3 -10   7        0.76       -0.49      1.92 o 
   4 -10   7      107.11      138.73      7.38 o 
   5 -10   7       69.77       69.29      5.84 o 
   6 -10   7      122.87      113.55      6.70 o 
   7 -10   7       19.17       15.64      3.00 o 
   8 -10   7        9.56        0.78      3.54 o 
  -9  -9   7       95.94       98.37      6.33 o 
  -8  -9   7      116.56      119.42      5.71 o 
  -7  -9   7       34.86       34.20      2.45 o 
  -6  -9   7        0.26        0.62      1.58 o 
  -5  -9   7       38.50       35.97      2.29 o 
  -4  -9   7      102.22       91.23      3.84 o 
  -3  -9   7       50.29       41.52      2.84 o 
  -2  -9   7      135.80      155.46      4.73 o 
  -1  -9   7       11.92       19.27      2.46 o 
   0  -9   7      202.75      188.66      6.17 o 
   1  -9   7      275.24      221.60     10.44 o 
   2  -9   7       74.91       46.05      8.52 o 
   3  -9   7       15.76       13.50      2.95 o 
   4  -9   7       50.76       56.79      5.14 o 
   5  -9   7       77.46       66.21      8.21 o 
   6  -9   7       30.19       38.18      9.70 o 
   7  -9   7        0.02       -3.76      2.14 o 
   8  -9   7      103.82       98.06     10.09 o 
   9  -9   7        9.26        4.59      3.99 o 
 -10  -8   7      374.19      400.92     12.44 o 
  -9  -8   7        6.83        4.99      2.04 o 
  -8  -8   7       29.29       24.47      2.91 o 
  -7  -8   7        0.29       -0.34      1.03 o 
  -6  -8   7       29.04       25.85      4.10 o 
  -5  -8   7        1.58        3.56      1.06 o 
  -4  -8   7       31.78       32.87      2.21 o 
  -3  -8   7       23.75       12.64      1.52 o 
  -2  -8   7     1744.99     1625.24     23.37 o 
  -1  -8   7        7.40        1.17      1.36 o 
   0  -8   7     1455.72     1293.57     19.49 o 
   1  -8   7     1775.90     1612.08     26.63 o 
   2  -8   7      679.01      683.32     39.47 o 
   3  -8   7        1.51       -0.38      1.71 o 
   4  -8   7      159.54      168.90      7.38 o 
   5  -8   7       52.89       42.87      4.20 o 
   6  -8   7      117.44      117.12      5.78 o 
   7  -8   7        7.61        6.09      2.02 o 
   8  -8   7       61.85       56.64      7.39 o 
   9  -8   7       28.39       43.29      6.68 o 
 -10  -7   7      108.49      113.60      5.27 o 
  -9  -7   7        3.03        0.29      1.73 o 
  -8  -7   7        0.54        0.29      1.55 o 
  -7  -7   7       27.69       34.23      3.10 o 
  -6  -7   7       22.26       23.31      2.56 o 
  -5  -7   7        3.78        4.64      1.02 o 
  -4  -7   7      141.60      129.03      3.66 o 
  -3  -7   7     2238.06     1987.01     22.82 o 
  -2  -7   7      941.95      977.26     13.62 o 
  -1  -7   7      295.77      290.18      6.08 o 
   0  -7   7      340.45      303.60      6.64 o 
   1  -7   7     1272.26     1184.15     17.68 o 
   2  -7   7       13.79        9.89      2.27 o 
   3  -7   7       88.01       94.24      5.57 o 
   4  -7   7      496.30      474.39     13.03 o 
   5  -7   7        0.32        2.34      2.18 o 
   6  -7   7      704.29      656.23     17.43 o 
   7  -7   7      257.16      255.20      8.23 o 
   8  -7   7       91.46      109.98      8.39 o 
   9  -7   7        0.47        0.08      2.75 o 
  10  -7   7      136.09      147.20     10.14 o 
 -10  -6   7       64.82       65.13      5.31 o 
  -9  -6   7      230.76      224.93      7.54 o 
  -8  -6   7       54.94       48.35      4.02 o 
  -7  -6   7        4.71        2.81      1.76 o 
  -6  -6   7      266.44      276.22      8.39 o 
  -5  -6   7       33.32       36.25      2.87 o 
  -4  -6   7     3397.24     3249.63     38.50 o 
  -3  -6   7     1936.48     1964.19     22.36 o 
  -2  -6   7       66.80       65.38      2.70 o 
  -1  -6   7       21.45       25.42      1.53 o 
   0  -6   7      271.90      264.05      7.26 o 
   1  -6   7      107.24      110.69      4.38 o 
   2  -6   7      174.87      175.51      5.16 o 
   3  -6   7        5.99        7.44      1.93 o 
   4  -6   7        1.62        1.20      1.52 o 
   5  -6   7      513.54      455.33     11.95 o 
   6  -6   7      247.37      194.49      9.67 o 
   7  -6   7       25.48       35.81      3.80 o 
   8  -6   7       83.44       81.67      7.60 o 
   9  -6   7        0.12       -1.09      2.26 o 
  10  -6   7       43.12       24.91      4.82 o 
 -10  -5   7        2.16       -1.09      2.29 o 
  -9  -5   7        1.85        4.33      1.81 o 
  -8  -5   7      407.94      437.02     11.00 o 
  -7  -5   7        2.36       -2.10      1.34 o 
  -6  -5   7        0.12        1.50      1.46 o 
  -5  -5   7       69.63       79.61      4.59 o 
  -4  -5   7       48.07       48.63      2.42 o 
  -3  -5   7      292.98      274.68      5.32 o 
  -2  -5   7        1.73        1.81      0.79 o 
  -1  -5   7       64.21       70.69      2.37 o 
   0  -5   7        5.72        4.48      0.95 o 
   1  -5   7      892.70      955.62     14.24 o 
   2  -5   7      108.82       86.81      3.39 o 
   3  -5   7      396.89      395.64     10.74 o 
   4  -5   7     4469.29     4489.67     80.30 o 
   5  -5   7     2543.33     2470.52     45.97 o 
   6  -5   7      326.51      274.79      7.81 o 
   7  -5   7      286.39      310.56     13.05 o 
   8  -5   7      181.03      172.21      9.40 o 
   9  -5   7       30.42       29.58      4.60 o 
  10  -5   7      210.13      210.54     10.73 o 
  11  -5   7      668.07      718.61     24.41 o 
 -10  -4   7        7.11        4.94      3.07 o 
  -9  -4   7       23.74       28.60      2.93 o 
  -8  -4   7       30.93       33.31      3.19 o 
  -7  -4   7      161.47      153.44      8.13 o 
  -6  -4   7        8.23       12.43      2.10 o 
  -5  -4   7       12.07       11.27      2.01 o 
  -4  -4   7      132.65      130.90      4.06 o 
  -3  -4   7       25.62       30.44      1.83 o 
  -2  -4   7      998.37     1120.26     13.46 o 
  -1  -4   7       92.97      113.96      2.50 o 
   0  -4   7      578.96      638.05      9.17 o 
   1  -4   7     1590.31     1747.29     23.46 o 
   2  -4   7      695.15      786.85     15.16 o 
   3  -4   7      142.30      170.38      9.75 o 
   5  -4   7      504.20      503.32     11.80 o 
   6  -4   7       55.65       43.98      2.73 o 
   7  -4   7        2.01        3.18      2.07 o 
   8  -4   7       51.12       48.23      5.13 o 
   9  -4   7       57.07       44.72      4.95 o 
  10  -4   7       16.24       17.10      3.52 o 
  11  -4   7       49.31       55.65      5.77 o 
 -11  -3   7       24.62       32.24      5.29 o 
 -10  -3   7      119.42      104.11      8.29 o 
  -9  -3   7       13.88       16.12      2.31 o 
  -8  -3   7       79.01       72.53      6.11 o 
  -7  -3   7        9.53        7.39      2.37 o 
  -6  -3   7      131.69      128.37      5.03 o 
  -5  -3   7       68.73       70.11      4.09 o 
  -4  -3   7        3.74        4.51      0.86 o 
  -3  -3   7      419.32      408.36      6.63 o 
  -2  -3   7      559.29      636.61      9.10 o 
  -1  -3   7      111.85      141.99      3.60 o 
   0  -3   7     2969.96     3386.50     38.43 o 
   1  -3   7      983.60     1201.38     16.71 o 
   2  -3   7        2.67        5.08      0.88 o 
   3  -3   7      141.15      180.81      5.89 o 
   4  -3   7        0.00       -0.67      0.51 o 
   6  -3   7      477.10      514.72     11.18 o 
   7  -3   7       83.98       79.39      5.31 o 
   8  -3   7       46.04       44.14      4.51 o 
   9  -3   7      239.45      251.45     10.31 o 
  10  -3   7      118.69      121.31      6.76 o 
  11  -3   7       84.10      104.06      6.49 o 
  12  -3   7      132.48      143.38      7.72 o 
 -11  -2   7      106.85      112.17     10.63 o 
 -10  -2   7       14.67       20.01      4.09 o 
  -9  -2   7      136.45      141.36      5.04 o 
  -8  -2   7       96.04      102.72      4.34 o 
  -7  -2   7      277.99      275.35      6.67 o 
  -6  -2   7        0.59        0.42      1.11 o 
  -5  -2   7      120.65      114.45      4.85 o 
  -4  -2   7        5.54       10.67      1.51 o 
  -3  -2   7        0.10        0.83      0.65 o 
  -2  -2   7        0.00       -0.22      0.68 o 
  -1  -2   7       42.78       36.67      1.82 o 
   0  -2   7      157.98      188.45      3.73 o 
   1  -2   7       71.04       87.47      2.58 o 
   2  -2   7       85.65       96.99      7.64 o 
   3  -2   7      727.17      890.40     17.37 o 
   5  -2   7      582.53      700.89     11.55 o 
   6  -2   7      190.06      193.49      7.96 o 
   7  -2   7       67.27       70.35      4.61 o 
   8  -2   7        1.83       -0.99      1.48 o 
   9  -2   7       58.71       97.16      5.55 o 
  10  -2   7        6.27        9.15      2.40 o 
  11  -2   7      283.32      306.50     11.12 o 
  12  -2   7       92.36       81.86      5.26 o 
 -11  -1   7      104.00      110.53      8.80 o 
 -10  -1   7       24.32       24.28      3.37 o 
  -9  -1   7        1.86       -0.04      1.54 o 
  -8  -1   7       31.56       35.01      2.85 o 
  -7  -1   7        1.28       -0.96      1.21 o 
  -6  -1   7        8.14        6.46      1.68 o 
  -5  -1   7        0.00        0.29      1.12 o 
  -4  -1   7       57.51       54.83      3.38 o 
  -3  -1   7      519.68      479.94      8.16 o 
  -2  -1   7       73.83       81.47      2.53 o 
  -1  -1   7      252.15      243.96      4.79 o 
   0  -1   7      103.64      109.02      3.81 o 
   1  -1   7       10.35       14.36      1.18 o 
   2  -1   7       36.09       40.44      2.79 o 
   3  -1   7      191.66      188.06      4.25 o 
   4  -1   7      597.41      636.21     38.70 o 
   5  -1   7      320.41      428.23      9.14 o 
   6  -1   7      244.90      309.37     10.27 o 
   7  -1   7      199.85      215.43      7.83 o 
   8  -1   7        2.86       13.59      2.13 o 
   9  -1   7       89.32       66.03      4.08 o 
  10  -1   7       24.22       19.91      2.60 o 
  11  -1   7       52.80       63.26      4.08 o 
 -11   0   7      139.94      138.00      7.36 o 
 -10   0   7        0.57        2.73      2.63 o 
  -9   0   7        1.33        1.63      4.30 o 
  -8   0   7      187.38      170.25      5.55 o 
  -7   0   7      201.57      188.08      6.36 o 
  -6   0   7      578.25      583.81     12.28 o 
  -5   0   7      300.40      282.87      7.38 o 
  -4   0   7      847.96      862.85     15.86 o 
  -3   0   7       92.34       91.81      3.11 o 
  -2   0   7      659.66      766.56     10.27 o 
  -1   0   7      284.03      318.00      5.70 o 
   0   0   7        1.33        0.85      0.63 o 
   1   0   7       42.65       47.59      1.82 o 
   2   0   7      294.15      313.44      6.32 o 
   3   0   7      592.19      664.57     10.97 o 
   4   0   7        1.19        6.23      1.12 o 
   5   0   7       52.31       63.30      2.71 o 
   6   0   7       73.46       73.59      3.71 o 
   7   0   7      351.45      354.98     10.63 o 
   9   0   7       67.78       67.71      3.44 o 
 -10   1   7       14.49       17.93      4.00 o 
  -9   1   7        0.53       -2.31      1.93 o 
  -8   1   7       54.18       50.78      3.07 o 
  -7   1   7        0.73       -0.84      1.26 o 
  -6   1   7       99.15      106.75      8.00 o 
  -5   1   7       73.28       57.86      3.54 o 
  -4   1   7      357.15      353.02      6.68 o 
  -3   1   7       41.53       57.35      2.35 o 
  -2   1   7       39.64       56.24      1.96 o 
  -1   1   7      183.55      218.49      3.97 o 
   0   1   7       12.84       23.22      1.94 o 
   1   1   7      103.93      122.61      2.89 o 
   2   1   7     1731.17     1924.25     28.87 o 
   3   1   7        0.35        0.66      0.54 o 
   4   1   7        4.26        5.52      1.01 o 
   5   1   7      196.53      216.46      4.65 o 
   6   1   7       26.64       36.69      2.74 o 
   7   1   7       57.33       55.21      2.28 o 
   8   1   7       55.86       48.57      2.65 o 
 -10   2   7      102.95       95.88      8.02 o 
  -9   2   7       33.11       35.22      4.85 o 
  -8   2   7        1.53        1.18      2.77 o 
  -7   2   7      650.41      649.85     13.37 o 
  -6   2   7      111.31       92.87      4.17 o 
  -5   2   7      196.97      170.98      5.44 o 
  -4   2   7      167.21      168.98      5.21 o 
  -3   2   7      204.98      231.11      4.09 o 
  -2   2   7      421.18      479.04      7.04 o 
  -1   2   7     1692.10     1953.30     23.00 o 
   0   2   7        9.89        8.03      2.26 o 
   1   2   7       59.51       73.55      2.86 o 
   2   2   7     1005.76     1094.56     17.29 o 
   3   2   7      342.58      398.57      7.18 o 
   4   2   7      209.70      234.74      5.88 o 
   5   2   7       19.31       22.12      1.59 o 
   6   2   7      465.10      547.49      9.83 o 
   7   2   7       14.24       13.74      1.35 o 
   8   2   7      161.04      163.14      4.28 o 
   9   2   7       10.09       12.44      1.44 o 
 -10   3   7      135.24      135.04      8.69 o 
  -9   3   7      328.74      319.48     16.90 o 
  -8   3   7      360.41      341.90      8.25 o 
  -7   3   7     1592.23     1516.84     26.04 o 
  -6   3   7       94.64      124.75      4.87 o 
  -5   3   7       34.45       39.93      3.02 o 
  -4   3   7        5.44        4.79      1.35 o 
  -3   3   7       14.44       19.33      1.13 o 
  -2   3   7      237.87      309.78      5.13 o 
  -1   3   7       17.62       23.22      1.37 o 
   0   3   7      560.13      569.69      7.91 o 
   1   3   7     1258.01     1364.34     18.07 o 
   2   3   7      617.68      668.94     11.38 o 
   3   3   7      209.60      260.96      5.32 o 
   4   3   7      108.58       -0.51      0.35 o 
   5   3   7      436.95      430.37     19.86 o 
   6   3   7        0.04       -0.20      0.67 o 
   7   3   7       98.69      133.34      3.83 o 
   8   3   7       92.48       89.99      4.75 o 
   9   3   7        5.61        8.21      2.40 o 
  10   3   7        6.81        7.54      1.42 o 
  11   3   7        9.28       10.97      1.78 o 
 -10   4   7        5.18        5.21      3.10 o 
  -9   4   7      291.96      275.04     11.69 o 
  -8   4   7     1872.34     1864.79     30.98 o 
  -7   4   7      668.98      714.91     14.51 o 
  -6   4   7       15.83       12.03      1.99 o 
  -5   4   7      389.56      387.61      9.23 o 
  -4   4   7      248.51      262.51     12.25 o 
  -3   4   7       25.35       46.40      3.02 o 
  -2   4   7      440.03      439.49      6.01 o 
  -1   4   7     3755.13     3963.60     40.88 o 
   0   4   7       44.09       36.93      1.89 o 
   1   4   7      745.82      867.62     11.07 o 
   2   4   7      116.50      142.13      3.80 o 
   3   4   7     2282.20     2484.47     81.06 o 
   4   4   7      220.11      226.16      3.52 o 
   5   4   7      125.34      116.78      3.25 o 
   6   4   7      153.89      161.65      3.22 o 
   7   4   7       13.02       13.78      1.57 o 
   8   4   7       87.11      100.06      4.08 o 
   9   4   7       59.21       65.07      3.19 o 
  10   4   7      184.78      199.96      5.68 o 
  11   4   7       53.21       63.06      3.25 o 
  12   4   7      256.61      248.14      8.86 o 
  13   4   7       26.15       27.35      3.00 o 
 -10   5   7      137.01      134.56      9.82 o 
  -9   5   7      127.04      121.95      8.12 o 
  -8   5   7      136.24      147.86      8.60 o 
  -7   5   7       20.49       19.29      2.47 o 
  -6   5   7      213.56      196.75      7.42 o 
  -5   5   7      411.42      438.53     10.21 o 
  -4   5   7       42.51       32.95      3.12 o 
  -3   5   7       21.56       13.77      2.19 o 
  -2   5   7       11.61       10.06      0.87 o 
  -1   5   7     1702.88     1890.12     41.26 o 
   0   5   7     8888.53     9636.35     96.49 o 
   1   5   7       25.77       45.32      1.76 o 
   2   5   7        0.41        0.26      0.55 o 
   3   5   7      119.54      147.04      4.93 o 
   4   5   7      105.06      101.58      2.93 o 
   6   5   7       14.53       14.73      1.21 o 
   7   5   7     1004.85      985.38     20.51 o 
   8   5   7      135.09      124.34      4.24 o 
   9   5   7      338.23      346.66      8.13 o 
  10   5   7        0.05       -0.96      1.06 o 
  11   5   7       72.90       78.12      3.90 o 
  12   5   7       64.20       76.93      4.04 o 
  13   5   7       54.08       50.68      4.49 o 
  -9   6   7        7.93        7.71      3.19 o 
  -8   6   7       59.29       54.56      3.58 o 
  -7   6   7      139.34      133.96      6.81 o 
  -6   6   7        0.01        1.24      1.45 o 
  -5   6   7       25.97       23.88      2.67 o 
  -4   6   7      147.13      139.21      5.15 o 
  -3   6   7       42.88       59.90      3.54 o 
  -2   6   7       32.08       31.40      2.60 o 
  -1   6   7       49.00       62.87      2.39 o 
   0   6   7      438.59      452.48      7.93 o 
   1   6   7     1293.73     1466.17     16.42 o 
   2   6   7      118.33      138.21      3.06 o 
   3   6   7      342.15      379.45      6.68 o 
   4   6   7        8.50        7.14      0.81 o 
   5   6   7      266.00      269.88      7.58 o 
   6   6   7      658.14      663.53     14.82 o 
   7   6   7       27.15       26.85      2.21 o 
   8   6   7      197.29      200.41      6.70 o 
   9   6   7       89.32       83.02      3.92 o 
  10   6   7       48.00       46.02      3.24 o 
  11   6   7        5.38        8.21      1.89 o 
  12   6   7        0.12        0.11      1.59 o 
  13   6   7       58.47       54.30      5.59 o 
  -9   7   7        8.32        6.45      6.61 o 
  -8   7   7        0.03        2.12      2.81 o 
  -7   7   7       35.77       39.87      3.47 o 
  -6   7   7        1.70        2.89      1.62 o 
  -5   7   7      576.72      597.40     13.12 o 
  -4   7   7      405.26      422.82      8.69 o 
  -3   7   7      570.28      672.23     13.75 o 
  -2   7   7      261.46      285.32      5.01 o 
  -1   7   7       42.21       46.81      2.61 o 
   0   7   7      106.88      129.95      2.70 o 
   1   7   7      334.76      301.15      4.16 o 
   2   7   7      290.76      282.53      4.98 o 
   3   7   7      853.91      941.02     16.06 o 
   4   7   7      617.68      663.69     12.17 o 
   5   7   7       78.54       77.28      2.45 o 
   6   7   7      106.18      113.85      5.96 o 
   7   7   7      446.82      462.19      9.28 o 
   8   7   7       91.48       88.41      3.10 o 
   9   7   7      136.34      109.04      5.31 o 
  10   7   7      106.36       94.60      8.18 o 
  11   7   7      495.02      475.04     11.46 o 
  12   7   7        0.46        1.16      1.67 o 
  13   7   7        0.06       -1.61      2.20 o 
  -9   8   7       93.86       86.95      8.01 o 
  -8   8   7       40.90       45.48      3.41 o 
  -7   8   7      172.86      185.83      8.47 o 
  -6   8   7      165.89      180.46      8.31 o 
  -5   8   7      122.19      129.95      6.32 o 
  -4   8   7       66.30       67.16      3.73 o 
  -3   8   7      706.79      717.16     14.70 o 
  -2   8   7        0.99        1.30      0.78 o 
  -1   8   7       41.80       37.09      2.35 o 
   0   8   7       10.03       10.01      1.07 o 
   1   8   7       41.39       38.54      1.61 o 
   2   8   7      128.05      130.91      2.71 o 
   3   8   7        3.43        5.01      1.05 o 
   4   8   7     1016.51     1016.45     17.59 o 
   5   8   7      164.46      177.33      6.69 o 
   6   8   7     1135.96     1115.51     19.05 o 
   7   8   7       86.36       94.24      3.65 o 
   8   8   7       24.07       31.22      2.39 o 
   9   8   7        7.87        7.35      3.23 o 
  10   8   7        7.65       12.06      4.47 o 
  11   8   7      175.98      194.23     13.07 o 
  12   8   7       35.07       37.44      4.10 o 
  -8   9   7        5.36        5.70      2.91 o 
  -7   9   7        0.58        0.71      1.85 o 
  -6   9   7       18.86       23.04      3.97 o 
  -5   9   7       19.84       23.97      2.54 o 
  -4   9   7       41.50       37.10      3.46 o 
  -3   9   7      140.60      171.04      6.18 o 
  -2   9   7       10.11       10.95      1.26 o 
  -1   9   7       24.35       23.86      1.60 o 
   0   9   7       59.57       64.57      2.55 o 
   1   9   7      236.74      243.74      4.13 o 
   2   9   7       21.16       19.46      1.34 o 
   3   9   7      933.45     1016.74     15.53 o 
   4   9   7      582.23      628.78     10.58 o 
   5   9   7      364.09      399.73      7.51 o 
   6   9   7      420.34      445.84      7.80 o 
   7   9   7       33.13       28.92      2.55 o 
   8   9   7      352.87      355.30     12.52 o 
   9   9   7       31.83       44.21      2.82 o 
  10   9   7       44.32       53.90      4.74 o 
  11   9   7       26.74       35.24      4.58 o 
  12   9   7       17.35       13.01      2.99 o 
  -8  10   7       44.26       48.57      3.73 o 
  -7  10   7       36.07       40.89      7.94 o 
  -6  10   7        2.24        0.14      2.66 o 
  -5  10   7       21.70       22.03      2.57 o 
  -4  10   7       12.41        7.62      2.07 o 
  -3  10   7        0.78        1.39      1.55 o 
  -2  10   7       61.45       71.58      3.08 o 
  -1  10   7        0.11        1.74      0.96 o 
   0  10   7      744.66      789.07     10.76 o 
   1  10   7      101.51      116.43      3.95 o 
   2  10   7      352.56      373.07      5.60 o 
   3  10   7        7.45       11.11      1.56 o 
   4  10   7       25.84       32.93      2.35 o 
   5  10   7        0.13        1.38      0.98 o 
   6  10   7        9.62        7.43      1.30 o 
   7  10   7       72.65       70.35      4.02 o 
   8  10   7      373.95      372.95      8.96 o 
   9  10   7      304.96      293.49      7.57 o 
  10  10   7       86.47       92.56      5.93 o 
  11  10   7       40.69       42.36     11.77 o 
  12  10   7       56.48       57.49      5.45 o 
  -7  11   7       13.59       17.77      4.31 o 
  -6  11   7       43.15       39.71      4.01 o 
  -5  11   7       44.73       38.76      3.32 o 
  -4  11   7      100.44       92.08      5.71 o 
  -3  11   7        0.91        0.32      1.64 o 
  -2  11   7      588.64      586.30     10.93 o 
  -1  11   7       50.67       61.84      2.81 o 
   0  11   7      133.75      150.72      6.19 o 
   1  11   7       81.32       78.45      3.06 o 
   2  11   7     1969.99     1993.82     24.54 o 
   3  11   7       44.13       57.77      2.77 o 
   4  11   7        0.07       -1.14      1.02 o 
   5  11   7        1.17        0.23      1.07 o 
   6  11   7      135.75      138.54      4.17 o 
   7  11   7       89.55       75.90      4.42 o 
   8  11   7        2.21        0.26      1.95 o 
   9  11   7       14.49       14.43      3.30 o 
  10  11   7      129.92      133.54      4.93 o 
  11  11   7       37.94       34.86      4.45 o 
  12  11   7      197.57      191.78      9.04 o 
  -7  12   7        0.05       -0.78      2.13 o 
  -6  12   7        1.82        0.62      2.21 o 
  -5  12   7      143.20      155.63      5.96 o 
  -4  12   7        2.33        3.80      2.17 o 
  -3  12   7        4.28        7.60      2.25 o 
  -2  12   7        0.08       -0.81      1.18 o 
  -1  12   7       12.07       14.29      1.67 o 
   0  12   7       86.28       86.45      4.59 o 
   1  12   7      106.65      109.74      3.99 o 
   2  12   7       63.74       58.70      2.89 o 
   3  12   7       26.02       29.82      2.23 o 
   4  12   7        3.62        3.19      1.49 o 
   5  12   7      131.00      114.92      4.13 o 
   6  12   7      151.75      141.78      4.52 o 
   7  12   7        4.78        3.70      2.04 o 
   8  12   7        0.56        0.19      1.42 o 
   9  12   7        6.38        7.34      2.02 o 
  10  12   7      171.67      183.15      7.03 o 
  11  12   7        5.53        4.60      4.48 o 
  -6  13   7       33.08       33.29      4.12 o 
  -5  13   7        1.10        0.50      2.09 o 
  -4  13   7       15.22       17.01      3.10 o 
  -3  13   7      144.84      131.60      7.14 o 
  -2  13   7        5.49       10.05      1.57 o 
  -1  13   7       89.66       77.31      3.61 o 
   0  13   7       36.78       38.30      4.33 o 
   1  13   7      166.56      165.01      4.64 o 
   2  13   7      503.57      516.89      9.83 o 
   3  13   7       20.91       18.18      2.18 o 
   4  13   7        0.13       -1.18      1.32 o 
   5  13   7      444.59      435.54      9.25 o 
   6  13   7       52.52       49.50      3.20 o 
   7  13   7        8.58        7.53      1.78 o 
   8  13   7        1.36       -0.25      1.84 o 
   9  13   7        1.07        1.02      2.05 o 
  10  13   7       28.52       30.45      3.37 o 
  11  13   7        3.12        0.55      1.63 o 
  -5  14   7      153.39      154.36     12.82 o 
  -4  14   7      287.10      316.60     10.53 o 
  -3  14   7        1.38        2.91      2.24 o 
  -2  14   7        8.08        8.31      2.51 o 
  -1  14   7        4.91        4.78      2.48 o 
   0  14   7       14.76       17.79      2.20 o 
   1  14   7        0.22        0.77      1.30 o 
   2  14   7      135.85      132.23      4.58 o 
   3  14   7        0.63       -0.48      1.39 o 
   4  14   7     1553.86     1543.72     27.91 o 
   5  14   7      231.27      225.73      6.47 o 
   6  14   7       74.49       67.38      3.89 o 
   7  14   7        3.65        4.56      1.55 o 
   8  14   7       26.94       22.82      3.12 o 
   9  14   7        0.01        1.75      1.84 o 
  10  14   7        0.06        1.38      2.18 o 
  -4  15   7      196.60      191.82      8.72 o 
  -3  15   7      134.13      139.94     11.87 o 
  -2  15   7       10.35       11.99      3.67 o 
  -1  15   7       67.67       68.29      3.61 o 
   0  15   7        0.03       -1.37      1.40 o 
   1  15   7      102.14      112.61      4.83 o 
   2  15   7       39.96       33.90      3.00 o 
   3  15   7        7.23        8.19      2.22 o 
   4  15   7        1.21        0.40      1.83 o 
   5  15   7       64.80       66.36      4.81 o 
   6  15   7        6.64        6.45      1.81 o 
   7  15   7      136.89      141.28      5.94 o 
   8  15   7       86.23       85.61      5.74 o 
   9  15   7        2.55        7.61      3.63 o 
  10  15   7      195.26      201.39      7.77 o 
  -3  16   7       42.89       50.04      6.23 o 
  -2  16   7       90.61       93.41      8.14 o 
  -1  16   7      200.98      210.95      5.98 o 
   0  16   7      135.59      133.45      5.60 o 
   1  16   7       32.91       34.09      2.97 o 
   2  16   7       43.48       48.01      3.47 o 
   3  16   7       41.60       43.16      3.31 o 
   4  16   7        6.98       10.55      2.97 o 
   5  16   7       38.86       33.50      3.73 o 
   6  16   7        3.71        2.25      1.96 o 
   7  16   7       50.82       55.22      3.81 o 
   8  16   7        4.95        6.03      2.50 o 
   9  16   7       62.45       57.79      5.73 o 
  -2  17   7      280.81      278.45     18.67 o 
  -1  17   7        9.49        7.15      1.92 o 
   0  17   7        4.39        3.65      2.03 o 
   1  17   7        2.31        1.56      1.92 o 
   2  17   7       42.90       38.00      3.79 o 
   3  17   7        8.86        5.55      2.32 o 
   4  17   7        9.13       14.44      3.75 o 
   5  17   7       16.41       15.65      3.17 o 
   6  17   7        0.01       -0.57      2.02 o 
   7  17   7        5.24        4.70      3.70 o 
   8  17   7       14.49       11.13      3.74 o 
   0  18   7        0.01       -3.52      1.76 o 
   1  18   7        1.41        1.67      2.02 o 
   2  18   7       58.14       56.56      3.99 o 
   3  18   7        6.22        5.61      2.55 o 
   4  18   7       88.83       92.31      6.08 o 
   5  18   7       14.18       14.27      3.30 o 
   6  18   7        3.55        2.71      3.43 o 
  -1 -15   8        2.14       -1.54      3.29 o 
  -4 -14   8       30.86       40.17      5.65 o 
  -3 -14   8      460.34      474.34     18.69 o 
  -2 -14   8       67.54       83.36      8.40 o 
  -1 -14   8      129.79      127.91      9.61 o 
   0 -14   8      722.13      768.25     27.49 o 
   1 -14   8      184.28      219.82      6.90 o 
   2 -14   8       26.44       39.88      8.44 o 
   3 -14   8        9.73       15.22      6.27 o 
  -6 -13   8       13.43       17.78      5.80 o 
  -5 -13   8      275.93      289.79      9.53 o 
  -4 -13   8      233.02      248.93     11.76 o 
  -3 -13   8       50.86       56.94      6.56 o 
  -2 -13   8       21.47       18.12      4.40 o 
  -1 -13   8        3.78       12.22      3.93 o 
   0 -13   8        1.25        1.55      5.13 o 
   1 -13   8      105.57      120.60     11.51 o 
   2 -13   8      168.64      158.64     14.88 o 
   3 -13   8       36.62       49.26      8.49 o 
   4 -13   8        0.23       -0.56      2.75 o 
   5 -13   8       14.74        6.87      5.45 o 
  -7 -12   8       43.92       44.03      4.36 o 
  -6 -12   8      337.03      343.05     18.94 o 
  -5 -12   8      617.16      653.99     16.04 o 
  -4 -12   8      179.69      197.39      8.23 o 
  -3 -12   8      132.98      113.54      7.92 o 
  -2 -12   8       80.26       81.08      6.22 o 
  -1 -12   8       39.04       40.90      5.91 o 
   0 -12   8       20.49       18.50      3.54 o 
   1 -12   8        0.46       -2.11      2.00 o 
   2 -12   8        1.10        0.69      3.55 o 
   3 -12   8       56.84       48.07      5.81 o 
   4 -12   8       18.39       22.39      4.29 o 
   5 -12   8        1.87        3.91      2.83 o 
   6 -12   8        4.69        7.15      3.00 o 
  -7 -11   8       77.26       71.37      4.20 o 
  -6 -11   8      431.65      440.15     15.01 o 
  -5 -11   8       19.23       17.33      2.38 o 
  -4 -11   8        6.00        3.38      2.15 o 
  -3 -11   8       79.03       78.64      7.11 o 
  -2 -11   8       41.23       35.22      4.13 o 
  -1 -11   8      506.74      525.58     20.15 o 
   0 -11   8        2.46        4.12      2.36 o 
   1 -11   8       84.04       99.22      6.84 o 
   2 -11   8       54.84       64.70      6.39 o 
   3 -11   8        1.60        1.67      2.59 o 
   4 -11   8      529.44      567.04     17.31 o 
   5 -11   8       22.61       29.43      4.40 o 
   6 -11   8        4.26        0.85      2.37 o 
   7 -11   8        0.02        1.77      2.39 o 
  -8 -10   8       23.83       26.86      3.86 o 
  -7 -10   8      351.67      362.12     14.02 o 
  -6 -10   8        0.33       -1.51      1.62 o 
  -5 -10   8       73.22       75.31      3.84 o 
  -4 -10   8       10.90        7.65      2.78 o 
  -3 -10   8       34.18       37.00      3.34 o 
  -2 -10   8        8.63       10.59      2.50 o 
  -1 -10   8       29.78       29.04      3.62 o 
   0 -10   8       19.63       22.02      6.44 o 
   1 -10   8        5.25        7.90      2.08 o 
   2 -10   8      119.45       91.86     13.59 o 
   3 -10   8       12.45       12.27      3.95 o 
   4 -10   8       78.53       90.26      6.86 o 
   5 -10   8       10.04       11.23      3.13 o 
   6 -10   8      335.95      344.59     16.64 o 
   7 -10   8        0.09       -0.73      1.95 o 
   8 -10   8      135.67      156.72     12.08 o 
  -9  -9   8      108.59      124.42      6.05 o 
  -8  -9   8      152.68      163.97      6.66 o 
  -7  -9   8       28.22       22.78      2.92 o 
  -6  -9   8        4.03        4.62      1.85 o 
  -5  -9   8       10.49        6.60      1.35 o 
  -4  -9   8       12.43       14.37      2.15 o 
  -3  -9   8        6.38        6.16      1.51 o 
  -2  -9   8       88.75       80.56      4.65 o 
  -1  -9   8       14.65        4.70      1.67 o 
   0  -9   8       31.96       16.79      2.41 o 
   1  -9   8       84.65       52.67      3.86 o 
   2  -9   8       27.55       29.44      4.09 o 
   3  -9   8       32.21       32.98      4.15 o 
   4  -9   8      108.53      123.58      7.22 o 
   5  -9   8      218.35      208.70     10.79 o 
   6  -9   8       17.71       18.26      3.21 o 
   7  -9   8        3.24        2.58      1.99 o 
   8  -9   8       47.94       46.71      7.28 o 
   9  -9   8      132.57      145.83     11.31 o 
  -9  -8   8        0.01       -0.10      1.71 o 
  -8  -8   8        3.50        5.95      2.36 o 
  -7  -8   8       11.89       11.08      2.33 o 
  -6  -8   8      123.97      145.46      5.43 o 
  -5  -8   8       36.29       33.52      2.39 o 
  -4  -8   8        2.48        3.92      1.23 o 
  -3  -8   8      163.07      137.01      6.21 o 
  -2  -8   8      167.03      136.45     10.85 o 
  -1  -8   8      422.25      384.86      9.42 o 
   0  -8   8       10.51       13.08      1.85 o 
   1  -8   8      135.98      152.03      4.74 o 
   2  -8   8      216.26      211.47     16.68 o 
   3  -8   8       27.03       26.96      3.68 o 
   4  -8   8      308.60      309.28     10.61 o 
   5  -8   8        3.28        2.29      1.94 o 
   6  -8   8        2.55        1.83      1.84 o 
   7  -8   8      119.52      125.32      5.73 o 
   8  -8   8      163.24      184.05     11.89 o 
   9  -8   8      180.67      209.33     13.04 o 
  -9  -7   8       14.39       17.39      2.70 o 
  -8  -7   8        0.50       -1.26      1.60 o 
  -7  -7   8       23.85       29.71      3.06 o 
  -6  -7   8       13.22       14.26      2.29 o 
  -5  -7   8      197.69      189.60      4.33 o 
  -4  -7   8       43.08       42.25      2.47 o 
  -3  -7   8      148.66      173.67      4.09 o 
  -2  -7   8      202.46      199.54     11.44 o 
  -1  -7   8       33.84       34.11      2.60 o 
   0  -7   8      584.00      597.91     10.74 o 
   1  -7   8      403.25      390.54      7.96 o 
   2  -7   8      445.98      452.85     10.02 o 
   3  -7   8     1047.98     1067.18     24.16 o 
   4  -7   8       33.21       33.46      3.69 o 
   5  -7   8      127.50      110.34      5.66 o 
   6  -7   8      154.93      132.78      5.98 o 
   7  -7   8      100.58      111.26      6.88 o 
   8  -7   8      361.46      377.49     17.15 o 
   9  -7   8      176.29      169.43     10.85 o 
  10  -7   8      342.18      371.61     17.36 o 
 -10  -6   8        0.98        0.86      2.46 o 
  -9  -6   8       19.60       19.12      2.94 o 
  -8  -6   8        4.64        6.34      2.67 o 
  -7  -6   8       34.54       38.27      3.88 o 
  -6  -6   8       11.79        9.41      2.11 o 
  -5  -6   8       41.66       34.39      3.52 o 
  -4  -6   8      473.22      450.52      7.78 o 
  -3  -6   8        7.66        6.40      1.20 o 
  -2  -6   8       14.17       16.88      1.55 o 
  -1  -6   8      105.66      116.99      3.83 o 
   0  -6   8        0.16        2.95      1.12 o 
   1  -6   8      812.95      843.36     20.71 o 
   2  -6   8     1210.88     1186.64     17.48 o 
   3  -6   8      157.19      166.95      6.85 o 
   4  -6   8      161.53      195.13     14.57 o 
   5  -6   8      257.72      296.01     10.56 o 
   6  -6   8       29.11       43.60      3.72 o 
   7  -6   8      113.49      131.02      4.96 o 
   8  -6   8      109.79      123.07      8.65 o 
   9  -6   8        0.34       -1.93      2.36 o 
  10  -6   8       82.01       97.22      8.78 o 
 -10  -5   8       33.93       40.99      5.83 o 
  -9  -5   8       71.09       76.04      5.78 o 
  -8  -5   8       69.26       62.09      4.52 o 
  -7  -5   8       35.79       34.17      4.34 o 
  -6  -5   8       55.70       43.86      3.98 o 
  -5  -5   8      106.04      100.28      4.85 o 
  -4  -5   8      247.34      224.89      5.86 o 
  -3  -5   8       68.35       61.37      2.67 o 
  -2  -5   8      835.57      920.29     11.71 o 
  -1  -5   8      622.34      699.27      8.14 o 
   0  -5   8       11.23       14.82      1.52 o 
   1  -5   8      101.57      106.91      3.44 o 
   2  -5   8     1077.49     1100.94     19.86 o 
   3  -5   8      346.84      339.56     10.01 o 
   4  -5   8      296.12      276.66      8.70 o 
   5  -5   8      339.00      357.44      9.98 o 
   6  -5   8      131.14      133.94     10.71 o 
   7  -5   8      150.10      150.91      8.44 o 
   8  -5   8        2.60       -0.46      2.26 o 
   9  -5   8       11.41        8.01      3.39 o 
  10  -5   8       18.70       14.15      3.94 o 
  11  -5   8        1.97       -1.14      2.59 o 
 -10  -4   8        0.07       -1.84      1.39 o 
  -9  -4   8        0.06       -2.07      1.86 o 
  -8  -4   8       21.86       25.07      3.01 o 
  -7  -4   8       27.94       21.12      3.75 o 
  -6  -4   8       41.74       36.46      3.35 o 
  -5  -4   8      614.65      598.28     13.00 o 
  -4  -4   8       35.92       34.43      2.14 o 
  -3  -4   8      150.09      158.51      3.87 o 
  -2  -4   8       15.31       18.99      1.46 o 
  -1  -4   8      134.80      140.98      2.76 o 
   0  -4   8     1502.04     1670.24     20.63 o 
   1  -4   8       23.49       21.44      1.71 o 
   2  -4   8       27.72       27.94      2.40 o 
   3  -4   8      201.95      200.29     20.82 o 
   4  -4   8        3.82        2.33      1.40 o 
   5  -4   8      173.55      204.64      6.68 o 
   6  -4   8        0.41       -0.28      1.11 o 
   7  -4   8      482.98      492.38     17.50 o 
   8  -4   8       39.08       54.90      5.69 o 
   9  -4   8       70.84       63.13      6.15 o 
  10  -4   8      154.17      168.43      9.31 o 
  11  -4   8       40.47       58.50      6.26 o 
 -10  -3   8       74.70       80.85     13.73 o 
  -9  -3   8        0.72        1.73      1.64 o 
  -8  -3   8        0.21        0.41      1.59 o 
  -7  -3   8      114.43       95.57      5.50 o 
  -6  -3   8      241.06      240.51      7.38 o 
  -5  -3   8     1201.41     1207.91     21.85 o 
  -4  -3   8      697.69      704.36     11.22 o 
  -3  -3   8      823.77      786.24     14.06 o 
  -2  -3   8       71.48       71.89      3.30 o 
  -1  -3   8      116.62      121.31      3.03 o 
   0  -3   8        0.25       -0.99      0.59 o 
   1  -3   8     1213.02     1402.39     19.43 o 
   2  -3   8       17.47       15.94      1.40 o 
   3  -3   8      544.72      580.81     10.80 o 
   5  -3   8        1.25        1.87      1.15 o 
   6  -3   8       13.17        7.49      2.03 o 
   7  -3   8        6.55        4.85      2.22 o 
   8  -3   8      173.79      159.93      8.21 o 
   9  -3   8       73.30       56.41      5.28 o 
  10  -3   8        5.05        2.11      2.31 o 
  11  -3   8        5.59        4.28      2.81 o 
  12  -3   8      433.19      480.04     16.91 o 
 -10  -2   8       36.42       42.31      9.78 o 
  -9  -2   8        3.67        1.44      1.61 o 
  -8  -2   8      749.92      719.11     18.15 o 
  -7  -2   8      199.84      198.69      5.75 o 
  -6  -2   8       93.38       84.05      3.94 o 
  -5  -2   8       67.56       74.68      3.76 o 
  -4  -2   8      398.09      399.61      7.04 o 
  -3  -2   8      191.52      162.48      3.69 o 
  -2  -2   8       54.47       55.08      2.84 o 
  -1  -2   8      113.69      122.16      2.80 o 
   0  -2   8     1394.47     1625.07     19.76 o 
   1  -2   8        5.38       10.62      1.17 o 
   2  -2   8       76.53       97.18      3.24 o 
   3  -2   8      157.22      179.49      4.57 o 
   5  -2   8       16.53       24.93      3.05 o 
   6  -2   8      422.09      407.60     14.28 o 
   7  -2   8      150.30      139.84      6.97 o 
   8  -2   8      318.81      344.57     12.46 o 
   9  -2   8      458.91      440.80     14.94 o 
  10  -2   8       89.64       95.04      5.90 o 
  11  -2   8        0.24       -1.45      1.96 o 
  12  -2   8        2.66        6.24      2.53 o 
 -10  -1   8        4.21        4.56      2.35 o 
  -9  -1   8      113.08      134.30      6.05 o 
  -8  -1   8        5.65        4.09      1.49 o 
  -7  -1   8       94.05       90.07      4.07 o 
  -6  -1   8      849.55      813.15     13.95 o 
  -5  -1   8     1174.58     1212.54     18.71 o 
  -4  -1   8       25.73       28.05      2.30 o 
  -3  -1   8        0.60       -0.24      0.59 o 
  -2  -1   8      371.89      381.52      6.62 o 
  -1  -1   8      141.32      149.95      3.09 o 
   0  -1   8     1186.92     1310.09     16.23 o 
   1  -1   8      443.61      537.46      8.58 o 
   2  -1   8       54.75       78.54      2.41 o 
   3  -1   8       99.35      102.89      3.15 o 
   5  -1   8      364.69      370.67     29.13 o 
   6  -1   8      189.11      221.47      4.27 o 
   7  -1   8      172.78      193.79      7.93 o 
   8  -1   8      248.76      280.57     10.15 o 
   9  -1   8      206.05      255.17      9.64 o 
  10  -1   8      691.67      686.34     20.31 o 
  11  -1   8       34.31       33.60      3.62 o 
  12  -1   8       43.26       43.58      4.05 o 
 -10   0   8       23.11       14.95      3.07 o 
  -9   0   8        1.91        1.18      1.63 o 
  -8   0   8       37.39       30.21      3.83 o 
  -7   0   8      199.25      181.11      6.19 o 
  -6   0   8        3.22        4.30      1.63 o 
  -5   0   8      538.65      481.10     16.68 o 
  -4   0   8        0.39        2.60      1.32 o 
  -3   0   8      791.88      834.77     11.50 o 
  -2   0   8     1133.87     1157.00     14.84 o 
  -1   0   8       56.60       66.38      2.07 o 
   0   0   8       67.85       64.00      2.45 o 
   1   0   8     1029.14     1140.24     15.81 o 
   2   0   8      182.68      190.80      4.75 o 
   3   0   8      278.86      282.07      5.87 o 
   4   0   8        0.13        1.28      1.13 o 
   5   0   8      130.70      161.99      5.60 o 
   6   0   8      372.13      365.46     11.80 o 
   7   0   8       34.86       41.95      3.21 o 
   8   0   8       75.64       84.12      4.44 o 
   9   0   8      773.72      840.54     23.10 o 
  10   0   8       24.35       30.69      3.09 o 
  11   0   8      201.87      222.98      8.36 o 
 -10   1   8      122.58      129.94     14.45 o 
  -9   1   8       99.04       96.80     10.40 o 
  -8   1   8       19.16       23.03      2.64 o 
  -7   1   8       94.36       94.26      4.69 o 
  -6   1   8       30.69       27.60      2.78 o 
  -5   1   8      350.77      389.12      9.37 o 
  -4   1   8     1339.96     1401.32     37.53 o 
  -3   1   8     1531.36     1675.68     20.50 o 
  -2   1   8       18.56       36.82      1.73 o 
  -1   1   8      131.65      101.73      2.62 o 
   0   1   8     1275.33     1512.13     20.34 o 
   1   1   8        0.85        4.49      0.82 o 
   2   1   8      398.33      445.48      9.04 o 
   3   1   8        0.06        1.05      0.64 o 
   5   1   8      159.34      175.60      4.90 o 
   6   1   8       35.10       28.00      2.77 o 
   7   1   8      183.60      175.92      6.62 o 
   8   1   8       21.70       19.41      2.26 o 
   9   1   8      581.72      561.26     15.92 o 
  10   1   8      237.33      234.59      8.00 o 
  11   1   8       84.07       86.20      4.29 o 
 -10   2   8        5.10        3.38      4.77 o 
  -9   2   8       13.19       10.21      3.43 o 
  -8   2   8       93.31       90.56      4.42 o 
  -7   2   8      332.91      322.33      8.62 o 
  -6   2   8       31.09       33.65      3.51 o 
  -5   2   8      251.04      273.84     10.71 o 
  -4   2   8        6.16       18.67      2.21 o 
  -3   2   8      154.08      185.26      4.07 o 
  -2   2   8       11.33       15.87      1.56 o 
  -1   2   8      154.62      196.40      3.88 o 
   0   2   8       38.19       39.70      2.37 o 
   1   2   8      413.40      477.11      7.63 o 
   2   2   8     2079.80     2318.45     29.55 o 
   3   2   8      547.61      604.80     10.46 o 
   5   2   8       63.77      104.41      3.56 o 
   6   2   8       39.18       34.20      1.29 o 
   7   2   8      132.86      114.94      5.58 o 
   8   2   8       32.22       32.92      2.85 o 
   9   2   8      115.67      134.58      5.43 o 
  10   2   8        5.66        4.14      1.44 o 
  11   2   8       51.81       56.68      3.39 o 
 -10   3   8        0.43        5.66      6.73 o 
  -9   3   8       80.36       80.80      7.37 o 
  -8   3   8      457.65      461.13     13.94 o 
  -7   3   8      479.39      512.99     11.73 o 
  -6   3   8       97.64       89.23      4.52 o 
  -5   3   8      329.01      360.76      9.02 o 
  -4   3   8        9.75        4.19      1.42 o 
  -3   3   8        7.23       12.72      1.40 o 
  -2   3   8      328.24      337.99      5.68 o 
  -1   3   8      695.57      690.61      9.60 o 
   0   3   8     1594.38     1821.50     21.71 o 
   1   3   8     1202.33     1430.73     19.19 o 
   2   3   8     1196.59     1438.07     19.11 o 
   3   3   8        4.12        1.66      0.73 o 
   4   3   8     4716.41     5492.94     78.11 o 
   5   3   8        7.99        4.61      0.79 o 
   6   3   8       43.81       42.21      1.56 o 
   7   3   8        1.90        3.39      1.20 o 
   8   3   8       99.74       98.61      3.45 o 
   9   3   8       97.26       91.97      4.50 o 
  10   3   8        4.74        7.24      1.70 o 
  11   3   8       66.63       73.61      4.01 o 
  12   3   8        0.39        0.84      1.55 o 
 -10   4   8       29.70       21.41      4.54 o 
  -9   4   8      110.69      100.04     18.09 o 
  -8   4   8        4.50        3.07      1.60 o 
  -7   4   8       56.74       71.62      4.45 o 
  -6   4   8       24.48       35.06      3.15 o 
  -5   4   8      394.62      372.58      9.31 o 
  -4   4   8        0.22        0.65      1.18 o 
  -3   4   8       20.44       19.21      2.20 o 
  -2   4   8       27.82       30.02      1.68 o 
  -1   4   8     1547.44     1940.41     21.28 o 
   0   4   8     8413.99     9528.78     95.49 o 
   1   4   8     7345.40     8700.48    107.11 o 
   2   4   8       58.63       79.59      3.09 o 
   3   4   8     5682.45     6498.15     93.54 o 
   4   4   8      245.17      324.39      6.14 o 
   5   4   8      244.50       80.63      4.63 o 
   6   4   8       28.84       31.66      1.61 o 
   7   4   8      101.82      129.80     11.32 o 
   8   4   8       52.56       57.29      3.33 o 
   9   4   8       27.46       33.34      2.48 o 
  10   4   8        2.50        5.37      1.54 o 
  11   4   8        4.71        5.11      1.70 o 
  12   4   8        0.27       -1.73      1.48 o 
  13   4   8        0.07        0.91      1.65 o 
  -9   5   8        2.76        0.62      2.72 o 
  -8   5   8       29.54       28.20      2.83 o 
  -7   5   8       62.98       64.66      4.28 o 
  -6   5   8       24.57       23.01      3.24 o 
  -5   5   8      110.65      135.55      7.18 o 
  -4   5   8     1057.39     1067.94     19.59 o 
  -3   5   8      125.32      121.72      2.99 o 
  -2   5   8      228.43      281.54      4.31 o 
  -1   5   8     3711.42     4034.29     41.99 o 
   0   5   8    11946.54    13505.84    149.01 o 
   1   5   8     2580.11     3035.88     31.85 o 
   2   5   8       13.09       18.57      1.26 o 
   3   5   8      324.90      385.50      5.89 o 
   4   5   8        7.78        4.52      0.74 o 
   6   5   8      126.67      158.85      5.25 o 
   7   5   8     1001.88     1046.55     14.34 o 
   8   5   8       70.84       68.12      3.78 o 
   9   5   8        0.70        0.28      1.22 o 
  10   5   8        8.55        6.81      1.62 o 
  11   5   8       13.95       17.70      2.21 o 
  12   5   8        0.10       -1.28      1.63 o 
  13   5   8        6.22        7.19      2.46 o 
  -9   6   8      135.02      156.42     12.35 o 
  -8   6   8       77.68       87.24      4.43 o 
  -7   6   8        2.90        0.80      1.63 o 
  -6   6   8        0.26        3.08      1.72 o 
  -5   6   8       25.41       17.89      2.43 o 
  -4   6   8       37.34       41.88      3.36 o 
  -3   6   8        2.56        6.25      0.76 o 
  -2   6   8      681.69      683.61      8.31 o 
  -1   6   8     1163.15     1295.95     16.72 o 
   0   6   8     1257.24     1467.96     16.79 o 
   1   6   8       29.22       22.60      1.37 o 
   2   6   8       87.00       90.02      2.48 o 
   3   6   8      296.36      324.62      6.12 o 
   4   6   8      607.89      644.21     12.12 o 
   5   6   8      288.49      315.84      5.21 o 
   6   6   8      287.88      288.62      8.10 o 
   7   6   8     1189.10     1187.69     19.40 o 
   8   6   8     1719.99     1720.94     36.40 o 
   9   6   8        9.26        9.02      1.97 o 
  10   6   8        3.69        1.09      1.51 o 
  11   6   8      165.62      159.80      5.59 o 
  12   6   8       22.52       28.16      7.79 o 
  13   6   8      190.89      181.70      8.48 o 
  -9   7   8       23.68       25.64      4.84 o 
  -8   7   8        0.12       -2.49      1.47 o 
  -7   7   8        1.47        4.16      2.17 o 
  -6   7   8        0.97        1.66      1.56 o 
  -5   7   8       41.10       43.66      3.72 o 
  -4   7   8      463.25      476.36     12.27 o 
  -3   7   8      594.33      643.41     11.60 o 
  -2   7   8       87.84       99.09      3.87 o 
  -1   7   8      196.61      207.09      4.52 o 
   0   7   8        2.29        1.04      0.85 o 
   1   7   8      266.25      281.15      4.96 o 
   2   7   8       80.46       88.11      2.39 o 
   3   7   8        4.16        1.44      0.78 o 
   4   7   8       49.31       66.38      4.09 o 
   5   7   8      184.76      193.81      4.26 o 
   6   7   8        0.24        1.70      0.97 o 
   7   7   8     1094.04     1062.36     18.01 o 
   8   7   8      159.08      165.53      4.53 o 
   9   7   8      224.56      241.55      8.08 o 
  10   7   8       23.46       25.01      3.08 o 
  11   7   8       42.24       48.67     13.03 o 
  12   7   8       80.92       93.45      6.56 o 
  13   7   8       82.05       89.30      6.24 o 
  -8   8   8        8.04        3.95      1.87 o 
  -7   8   8      226.07      242.05      9.47 o 
  -6   8   8        0.01        1.13      1.72 o 
  -5   8   8        0.20        2.05      1.69 o 
  -4   8   8        3.18       -0.55      1.21 o 
  -3   8   8      582.90      593.82     13.11 o 
  -2   8   8        2.15        1.65      0.91 o 
  -1   8   8      674.25      683.84      9.17 o 
   0   8   8       13.36       16.60      1.81 o 
   1   8   8       38.97       32.19      1.50 o 
   2   8   8       13.73       18.00      1.37 o 
   3   8   8      409.34      492.01      8.75 o 
   4   8   8      422.26      438.99     12.92 o 
   5   8   8     1167.35     1248.22     17.93 o 
   6   8   8       59.75       71.93      4.45 o 
   7   8   8       89.13       87.38      3.70 o 
   8   8   8       77.45       73.36      3.81 o 
   9   8   8       34.11       27.05      3.21 o 
  10   8   8       15.39       14.13      2.62 o 
  11   8   8      214.29      215.21     11.15 o 
  12   8   8      196.71      195.16     10.57 o 
  -8   9   8        4.62        4.64      2.01 o 
  -7   9   8       15.99       16.67      2.95 o 
  -6   9   8       95.32      108.73      5.89 o 
  -5   9   8      101.40      110.04      5.77 o 
  -4   9   8        3.24        4.70      1.84 o 
  -3   9   8        6.47        3.92      1.92 o 
  -2   9   8       66.94       79.01      3.18 o 
  -1   9   8      190.57      184.76      4.59 o 
   0   9   8      169.36      182.24      3.88 o 
   1   9   8      114.51      129.32      3.19 o 
   2   9   8       87.17       90.54      2.72 o 
   3   9   8      452.66      448.54      8.46 o 
   4   9   8      169.21      178.66      6.18 o 
   5   9   8      643.06      696.11     11.40 o 
   6   9   8        2.99        2.38      0.91 o 
   7   9   8       30.41       31.05      2.64 o 
   8   9   8      132.06      137.11      4.73 o 
   9   9   8      201.37      200.60      6.65 o 
  10   9   8       66.49       51.93      9.51 o 
  11   9   8      159.36      155.81     12.48 o 
  12   9   8       49.30       46.85      4.74 o 
  -8  10   8        0.39        0.18      1.97 o 
  -7  10   8        0.01        1.66      2.06 o 
  -6  10   8       11.75       16.03      3.91 o 
  -5  10   8       18.24       21.27      3.11 o 
  -4  10   8       19.81       25.11      2.68 o 
  -3  10   8       55.65       57.17      4.30 o 
  -2  10   8        0.99        0.39      1.04 o 
  -1  10   8      187.03      196.40      4.58 o 
   0  10   8      174.94      183.33      4.04 o 
   1  10   8        9.73        7.93      1.15 o 
   2  10   8      462.09      470.75      7.07 o 
   3  10   8      165.30      165.38      4.69 o 
   4  10   8       53.21       44.67      2.73 o 
   5  10   8       52.84       54.61      2.91 o 
   6  10   8      197.87      192.26      4.75 o 
   7  10   8       98.90       85.68      7.10 o 
   8  10   8      285.19      297.50     10.58 o 
   9  10   8       52.69       54.90      3.46 o 
  10  10   8      328.25      317.13     13.02 o 
  11  10   8       57.67       56.31      5.13 o 
  12  10   8      100.48       90.24      6.66 o 
  -7  11   8       87.99       94.37      6.11 o 
  -6  11   8       39.49       35.69      4.08 o 
  -5  11   8       11.50        9.02      2.59 o 
  -4  11   8      103.69      108.39      6.32 o 
  -3  11   8        1.05        0.40      1.56 o 
  -2  11   8      150.29      136.39      4.23 o 
  -1  11   8       38.28       37.12      2.45 o 
   0  11   8       80.88       80.24      3.03 o 
   1  11   8      105.72      113.64      3.90 o 
   2  11   8        7.92        5.35      1.56 o 
   3  11   8        8.91       10.70      2.07 o 
   4  11   8        0.34       -0.47      1.01 o 
   5  11   8      426.15      433.85      8.61 o 
   6  11   8       87.13       86.54      3.69 o 
   7  11   8      169.72      156.27      5.65 o 
   8  11   8      151.59      138.87     10.45 o 
   9  11   8       55.66       66.20      4.04 o 
  10  11   8       41.24       36.85      2.95 o 
  11  11   8      107.17      127.94     13.83 o 
  12  11   8       31.64       28.98      4.19 o 
  -6  12   8        0.00       -1.23      2.11 o 
  -5  12   8        5.11        5.59      2.07 o 
  -4  12   8       18.10       29.85      3.66 o 
  -3  12   8       15.24       20.05      3.16 o 
  -2  12   8       10.77       12.13      1.66 o 
  -1  12   8       32.33       33.98      2.76 o 
   0  12   8        2.41        2.40      1.21 o 
   1  12   8      197.37      207.63      5.42 o 
   2  12   8       80.87       80.53      3.31 o 
   3  12   8      119.64      119.51      5.33 o 
   4  12   8      122.53      116.22      4.23 o 
   5  12   8       19.91       17.03      2.29 o 
   6  12   8      603.72      584.86     10.80 o 
   7  12   8       66.16       54.86      2.68 o 
   8  12   8      188.64      172.09      6.24 o 
   9  12   8       23.35       25.26      2.87 o 
  10  12   8      152.56      158.57      5.74 o 
  11  12   8        0.24       -1.50      2.11 o 
  -6  13   8       52.42       47.69      4.88 o 
  -5  13   8        3.60        3.59      2.13 o 
  -4  13   8      133.23      147.25      7.50 o 
  -3  13   8       35.28       35.47      4.47 o 
  -2  13   8        2.31        3.30      1.26 o 
  -1  13   8       24.28       29.45      2.49 o 
   0  13   8       92.01       98.77      4.10 o 
   1  13   8        1.95        1.26      1.77 o 
   2  13   8      132.31      136.75      4.48 o 
   3  13   8       32.55       31.87      2.35 o 
   4  13   8        3.43        1.96      1.60 o 
   5  13   8       50.30       45.40      3.23 o 
   6  13   8       74.45       79.59      3.84 o 
   7  13   8        4.61        1.88      1.30 o 
   8  13   8       22.65       23.13      7.24 o 
   9  13   8      112.80      124.65      5.90 o 
  10  13   8        8.63       12.75      2.49 o 
  11  13   8       68.58       59.96      3.62 o 
  -5  14   8      271.99      253.00      8.12 o 
  -4  14   8      149.17      141.21      8.97 o 
  -3  14   8       93.13       72.10      5.72 o 
  -2  14   8      128.57      134.92      9.05 o 
  -1  14   8       38.60       26.10      2.47 o 
   0  14   8       31.05       26.68      2.89 o 
   1  14   8        0.22        1.35      1.33 o 
   2  14   8        0.21       -0.12      1.33 o 
   3  14   8       75.56       68.61      3.43 o 
   4  14   8      133.75      133.06      6.54 o 
   5  14   8       36.45       31.70      2.91 o 
   6  14   8       23.69       21.48      2.67 o 
   7  14   8       71.73       80.18      3.85 o 
   8  14   8        0.03       -0.69      1.76 o 
   9  14   8       10.81       15.75      3.09 o 
  10  14   8        0.45       -2.62      1.78 o 
  -4  15   8        0.51        4.31      2.78 o 
  -3  15   8      155.05      155.87     10.30 o 
  -2  15   8      137.72      120.96      8.93 o 
  -1  15   8        0.12       -1.38      1.27 o 
   0  15   8        2.63        3.62      1.64 o 
   1  15   8        0.13       -2.12      1.75 o 
   2  15   8      141.67      128.16      6.05 o 
   3  15   8      107.99      110.06      4.70 o 
   4  15   8      110.37      118.06      6.56 o 
   5  15   8       56.19       53.07      4.40 o 
   6  15   8       75.50       68.48      4.12 o 
   7  15   8        0.38        0.32      1.45 o 
   8  15   8        1.31       -1.52      1.89 o 
   9  15   8        0.14       -0.78      1.92 o 
  10  15   8        4.83        0.53      2.16 o 
  -3  16   8        0.97       -1.51      5.44 o 
  -2  16   8      126.03      107.51      8.69 o 
  -1  16   8      140.64      135.57      8.99 o 
   0  16   8       83.54       82.19      4.44 o 
   1  16   8        3.88        3.40      2.44 o 
   2  16   8        3.49        2.50      1.80 o 
   3  16   8      555.93      568.83     11.35 o 
   4  16   8       52.49       47.40      3.78 o 
   5  16   8       83.44       70.28      5.23 o 
   6  16   8       35.09       33.53      3.71 o 
   7  16   8        1.93        0.55      1.58 o 
   8  16   8       27.55       34.29      3.98 o 
   9  16   8       34.80       34.11      5.42 o 
  -1  17   8       52.05       52.06      4.94 o 
   0  17   8        1.11       -0.31      3.23 o 
   1  17   8        1.33        4.35      2.02 o 
   2  17   8       27.54       28.86      3.00 o 
   3  17   8        4.88        4.86      1.98 o 
   4  17   8       11.01       11.13      2.77 o 
   5  17   8       54.30       55.25      4.89 o 
   6  17   8       75.48       72.67      5.32 o 
   7  17   8       18.55       20.69      3.20 o 
   8  17   8        3.48        6.15      3.52 o 
   1  18   8        0.48       -0.55      1.93 o 
   2  18   8       13.93       13.15      2.62 o 
   3  18   8       17.66       14.68      2.47 o 
   4  18   8       23.47       25.51      3.64 o 
   5  18   8        0.03        0.50      2.00 o 
   6  18   8       80.39       85.48      8.01 o 
  -3 -14   9       66.79       71.03      7.77 o 
  -1 -14   9        9.11        9.17      4.39 o 
   0 -14   9        3.84        8.84      4.47 o 
   1 -14   9       17.76       23.52      4.67 o 
   2 -14   9       24.40       26.36      7.44 o 
  -5 -13   9      222.95      239.51      8.68 o 
  -4 -13   9       78.49       75.65      7.15 o 
  -3 -13   9      375.26      379.37     16.04 o 
  -2 -13   9       11.92        8.05      3.80 o 
  -1 -13   9        8.86        6.62      3.78 o 
   0 -13   9      113.74      162.22     10.81 o 
   1 -13   9      293.99      347.65     15.13 o 
   2 -13   9       14.61       19.83      6.40 o 
   3 -13   9      142.96      134.99     13.60 o 
   4 -13   9      176.28      211.77     11.01 o 
  -6 -12   9        6.55        3.15      4.16 o 
  -5 -12   9       49.63       54.68      4.43 o 
  -4 -12   9      152.08      150.21      7.37 o 
  -3 -12   9       22.08       36.74      5.48 o 
  -2 -12   9      318.84      345.29     13.55 o 
  -1 -12   9       81.48       75.90      7.94 o 
   0 -12   9       13.48        9.54      3.14 o 
   1 -12   9        5.24        5.69      2.86 o 
   2 -12   9       44.60       33.49      7.41 o 
   3 -12   9        0.51        2.53      2.93 o 
   4 -12   9       83.65       96.52      7.97 o 
   5 -12   9      148.97      126.85      8.93 o 
  -7 -11   9       60.53       59.11      6.33 o 
  -6 -11   9       29.18       32.20      7.10 o 
  -5 -11   9        4.64        4.72      2.74 o 
  -4 -11   9        1.63        2.29      2.08 o 
  -3 -11   9       30.65       37.54      5.21 o 
  -2 -11   9      133.29      145.97     16.18 o 
  -1 -11   9       75.16       99.78      6.77 o 
   0 -11   9        0.27       -3.41      1.70 o 
   1 -11   9       92.38       97.82      6.86 o 
   2 -11   9        8.77       17.24      5.24 o 
   3 -11   9      559.24      595.08     21.98 o 
   4 -11   9      336.84      375.11     13.71 o 
   5 -11   9       18.16       18.96      3.84 o 
   6 -11   9       95.94      110.42      7.87 o 
  -7 -10   9        6.71        6.23      2.72 o 
  -6 -10   9       31.61       41.26      5.20 o 
  -5 -10   9      122.34      130.99      5.65 o 
  -4 -10   9       54.11       49.62      4.34 o 
  -3 -10   9        0.41       -0.99      2.44 o 
  -2 -10   9      195.97      194.79      8.04 o 
  -1 -10   9       32.03       36.20      4.06 o 
   0 -10   9       53.64       55.25      4.19 o 
   1 -10   9        0.20        0.81      2.01 o 
   2 -10   9       15.89        8.72      3.13 o 
   3 -10   9       50.25       51.35      5.42 o 
   4 -10   9        2.37        1.73      2.45 o 
   5 -10   9       44.78       57.30      9.51 o 
   6 -10   9      232.33      234.33      9.71 o 
   7 -10   9      482.31      490.04     31.62 o 
  -8  -9   9        1.07        0.83      2.00 o 
  -7  -9   9       22.41       18.83      2.92 o 
  -6  -9   9      312.53      322.28      8.70 o 
  -5  -9   9       88.20      101.93      3.98 o 
  -4  -9   9        3.18        5.95      2.00 o 
  -3  -9   9        7.39        6.12      2.08 o 
  -2  -9   9        0.50       -0.44      3.62 o 
  -1  -9   9        8.82       12.52      2.61 o 
   0  -9   9       33.00       39.63      3.49 o 
   1  -9   9       61.55       57.28      4.17 o 
   2  -9   9        2.33       -2.25      1.83 o 
   3  -9   9       31.39       34.70      4.40 o 
   4  -9   9       23.09       39.50      4.70 o 
   5  -9   9       60.06       76.60     12.82 o 
   6  -9   9       14.61       15.29      3.17 o 
   7  -9   9       22.86       31.77      3.80 o 
   8  -9   9        1.14       -1.34      3.30 o 
  -9  -8   9        1.74        2.17      2.08 o 
  -8  -8   9       10.04        9.50      2.43 o 
  -7  -8   9       28.97       32.27      3.88 o 
  -6  -8   9       17.06       18.62      2.70 o 
  -5  -8   9       12.01       16.40      1.70 o 
  -4  -8   9       65.66       64.89      5.14 o 
  -3  -8   9       62.89       65.67      4.73 o 
  -2  -8   9        6.29        7.81      1.94 o 
  -1  -8   9       98.83      106.72      7.10 o 
   0  -8   9      276.69      264.23      7.59 o 
   1  -8   9       14.54        1.60      1.61 o 
   2  -8   9       16.30       13.74      3.09 o 
   3  -8   9       18.99       17.02      3.30 o 
   4  -8   9      334.12      360.77     22.72 o 
   5  -8   9       17.98       20.72      3.33 o 
   6  -8   9       77.90       74.17     13.61 o 
   7  -8   9        2.30        0.19      1.88 o 
   8  -8   9        1.77        2.36      2.95 o 
   9  -8   9        1.94        1.57      3.55 o 
  -9  -7   9        3.12        3.71      2.02 o 
  -8  -7   9      208.83      202.72      6.92 o 
  -7  -7   9      133.94      128.17      6.13 o 
  -6  -7   9        1.22       -0.85      1.72 o 
  -5  -7   9        6.09        4.19      1.14 o 
  -4  -7   9        1.05        0.71      1.08 o 
  -3  -7   9      405.75      384.91      6.70 o 
  -2  -7   9        1.01        1.44      1.61 o 
  -1  -7   9        0.09       -1.31      1.14 o 
   0  -7   9      115.31      117.39      4.26 o 
   1  -7   9        2.57        1.89      1.21 o 
   2  -7   9      458.38      475.67     10.63 o 
   3  -7   9       38.71       40.36      4.32 o 
   4  -7   9       10.96        6.08      2.27 o 
   5  -7   9       47.83       58.62      4.91 o 
   6  -7   9       29.77       35.68      7.06 o 
   7  -7   9      107.76      122.84      5.59 o 
   8  -7   9       40.15       42.71      6.54 o 
   9  -7   9       18.38       29.24      5.70 o 
  10  -7   9       14.77       21.98      5.35 o 
  -9  -6   9        9.97       11.98      3.19 o 
  -8  -6   9       49.97       46.13      4.25 o 
  -7  -6   9      138.31      156.36      6.76 o 
  -6  -6   9       48.70       44.57      3.99 o 
  -5  -6   9        0.04       -2.00      1.30 o 
  -4  -6   9       48.08       52.28      4.42 o 
  -3  -6   9      121.66      111.93      3.44 o 
  -2  -6   9      459.16      411.07      6.73 o 
  -1  -6   9       26.03       32.50      2.73 o 
   0  -6   9        0.11        1.50      1.10 o 
   1  -6   9      268.44      269.33      6.22 o 
   2  -6   9      705.61      744.29     12.28 o 
   3  -6   9     2206.03     2201.44     43.37 o 
   4  -6   9       26.18       23.95      3.22 o 
   5  -6   9        6.09        3.51      1.83 o 
   6  -6   9       76.21       76.75      4.71 o 
   7  -6   9       22.35       25.80      4.80 o 
   8  -6   9      148.62      142.39      9.62 o 
   9  -6   9        0.76        1.75      2.94 o 
  10  -6   9       69.45       87.15      8.69 o 
  -9  -5   9       19.63       14.85      3.30 o 
  -8  -5   9        6.94        8.16      2.25 o 
  -7  -5   9       27.46       25.67      3.18 o 
  -6  -5   9       12.46       13.47      2.52 o 
  -5  -5   9        7.04        6.75      2.80 o 
  -4  -5   9      782.51      734.45     12.20 o 
  -3  -5   9      402.39      453.88      7.89 o 
  -2  -5   9      206.86      192.21      4.11 o 
  -1  -5   9      212.15      217.21      6.48 o 
   0  -5   9       58.71       71.62      4.32 o 
   1  -5   9        1.93        3.22      1.32 o 
   2  -5   9        1.06        1.74      0.98 o 
   3  -5   9       83.41       86.80      5.55 o 
   4  -5   9      313.97      317.85      9.79 o 
   5  -5   9      380.19      380.50     10.81 o 
   6  -5   9      401.60      367.62     10.24 o 
   7  -5   9       18.34       24.03      2.42 o 
   8  -5   9        1.13        3.92      2.72 o 
   9  -5   9       43.24       51.81      6.38 o 
  10  -5   9      113.54      114.39      8.41 o 
  11  -5   9       42.61       42.72      5.99 o 
 -10  -4   9       10.37        9.05      2.21 o 
  -9  -4   9       25.61       27.53      3.27 o 
  -8  -4   9       47.94       43.87      3.87 o 
  -7  -4   9       68.95       75.62      5.04 o 
  -6  -4   9        1.60        1.16      1.53 o 
  -5  -4   9      728.08      710.86     15.00 o 
  -4  -4   9     1661.81     1676.85     23.63 o 
  -3  -4   9        8.12        8.86      1.33 o 
  -2  -4   9       25.82       23.47      1.79 o 
  -1  -4   9        3.64        2.12      0.86 o 
   0  -4   9       89.61      100.21      3.05 o 
   1  -4   9      165.35      173.47      4.47 o 
   2  -4   9       89.61       92.69      3.43 o 
   3  -4   9       91.80       96.57      3.70 o 
   4  -4   9       32.44       26.44      4.34 o 
   5  -4   9       31.01       28.94      3.03 o 
   6  -4   9       15.30       12.67      2.58 o 
   7  -4   9      187.11      174.47     17.41 o 
   8  -4   9        8.86       13.21      3.36 o 
   9  -4   9       25.05       21.94      4.16 o 
  10  -4   9      293.96      279.86     12.78 o 
  11  -4   9       20.39       21.84      4.30 o 
 -10  -3   9       21.81       16.30      2.26 o 
  -9  -3   9        1.61       -1.84      1.51 o 
  -8  -3   9       26.66       22.43      2.94 o 
  -7  -3   9       96.15      109.19      5.56 o 
  -6  -3   9      306.17      316.94      8.99 o 
  -5  -3   9      105.39       90.89      5.11 o 
  -4  -3   9      189.69      187.71      4.59 o 
  -3  -3   9      786.91      787.94     11.41 o 
  -2  -3   9        0.03        0.53      0.78 o 
  -1  -3   9        3.84        5.12      1.03 o 
   0  -3   9      292.64      325.52      5.88 o 
   1  -3   9      667.01      713.20     10.21 o 
   2  -3   9       98.65      113.75      3.48 o 
   3  -3   9     1556.26     1584.62     25.34 o 
   4  -3   9      190.69      178.09      6.36 o 
   5  -3   9       87.63       73.97      3.85 o 
   6  -3   9       98.32      110.97      4.44 o 
   7  -3   9        3.03        4.39      2.37 o 
   8  -3   9       94.83       90.36      6.38 o 
   9  -3   9        2.07        0.41      2.14 o 
  10  -3   9       30.22       19.82      3.85 o 
  11  -3   9       24.80       34.84      4.83 o 
 -10  -2   9      252.23      252.23     12.06 o 
  -9  -2   9        9.16        9.09      2.19 o 
  -8  -2   9       79.30       78.76      6.49 o 
  -7  -2   9      351.80      355.20     10.93 o 
  -6  -2   9        0.00        0.21      1.39 o 
  -5  -2   9        4.72        3.45      2.00 o 
  -4  -2   9      134.34      134.03      3.60 o 
  -3  -2   9      658.26      700.32     10.28 o 
  -2  -2   9      687.22      709.77     11.99 o 
  -1  -2   9      157.78      114.75      2.84 o 
   0  -2   9     1824.09     2043.42     24.53 o 
   1  -2   9       70.10       87.83      2.88 o 
   2  -2   9      354.15      385.67      7.47 o 
   3  -2   9      174.40      186.64      4.97 o 
   4  -2   9      509.29      551.39     18.39 o 
   5  -2   9       47.33       41.93      4.75 o 
   6  -2   9        1.40        1.79      1.18 o 
   7  -2   9        0.56       -0.35      1.62 o 
   8  -2   9       14.32       16.56      3.24 o 
   9  -2   9        5.70        6.50      2.47 o 
  10  -2   9       39.16       33.82      4.42 o 
  11  -2   9       45.64       58.09      5.57 o 
  12  -2   9       67.40       72.77      5.65 o 
 -10  -1   9       69.55       63.43      6.96 o 
  -9  -1   9      219.82      228.50      6.38 o 
  -8  -1   9      126.12      115.37      4.89 o 
  -7  -1   9      202.01      183.34      5.71 o 
  -6  -1   9       68.13       72.45      4.00 o 
  -5  -1   9      552.59      538.87     14.05 o 
  -4  -1   9      210.77      201.69      4.05 o 
  -3  -1   9      590.34      632.15      8.69 o 
  -2  -1   9      726.38      783.60     11.49 o 
  -1  -1   9     1475.13     1663.06     18.77 o 
   0  -1   9      888.87     1032.97     13.53 o 
   1  -1   9       29.58       29.63      1.85 o 
   2  -1   9      774.67      885.11     12.96 o 
   3  -1   9       24.12       21.93      1.81 o 
   4  -1   9        8.90        3.28      4.58 o 
   6  -1   9      156.91      144.30      8.31 o 
   7  -1   9      125.62      123.06      6.52 o 
   8  -1   9       35.41       38.10      4.10 o 
   9  -1   9      106.77      113.74      6.37 o 
  10  -1   9      164.34      149.07      7.42 o 
  11  -1   9      114.65      111.65      6.39 o 
  12  -1   9        1.58       -0.58      2.05 o 
 -10   0   9        2.47        1.62      2.30 o 
  -9   0   9        0.29        3.56      1.77 o 
  -8   0   9      113.37      121.45      5.57 o 
  -7   0   9       57.62       66.27      4.39 o 
  -6   0   9      228.48      219.51      7.03 o 
  -5   0   9      161.97      160.39      8.55 o 
  -4   0   9       58.16       62.39      3.94 o 
  -3   0   9      187.87      200.25      4.29 o 
  -2   0   9        0.89        1.34      0.52 o 
  -1   0   9        1.35        0.59      0.67 o 
   0   0   9      257.23      261.07      4.80 o 
   1   0   9       26.35       28.97      1.83 o 
   2   0   9      576.04      645.64      9.93 o 
   3   0   9      161.55      202.75      4.97 o 
   4   0   9        4.52        2.57      2.59 o 
   5   0   9       30.30       40.30      3.88 o 
   6   0   9       32.23       36.69      1.89 o 
   7   0   9       58.79       36.44      3.66 o 
   8   0   9      398.57      352.46     12.09 o 
   9   0   9       51.48       36.16      3.75 o 
  10   0   9      439.41      503.37     15.94 o 
  11   0   9       25.01       27.19      3.52 o 
  12   0   9        0.01        0.74      2.05 o 
 -10   1   9       27.41       29.23      6.40 o 
  -9   1   9       97.41      106.62      4.53 o 
  -8   1   9        5.70        3.84      1.86 o 
  -7   1   9        3.34        3.04      1.68 o 
  -6   1   9      221.33      247.88      7.59 o 
  -5   1   9        6.33        4.54      1.91 o 
  -4   1   9      225.43      231.04      6.90 o 
  -3   1   9        0.75        1.20      0.90 o 
  -2   1   9      146.54      168.25      5.41 o 
  -1   1   9       26.02       23.49      1.42 o 
   0   1   9        3.33        5.04      0.77 o 
   1   1   9       11.68       15.27      1.37 o 
   2   1   9       41.78       43.41      2.34 o 
   3   1   9      659.12      794.83     13.56 o 
   4   1   9        6.32        1.47      0.69 o 
   6   1   9      188.05      206.62      5.89 o 
   7   1   9       13.66        6.13      1.79 o 
   8   1   9        5.39        2.28      1.47 o 
   9   1   9       15.40       17.39      2.56 o 
  10   1   9       65.51       66.03      4.21 o 
  11   1   9       59.47       62.43      4.16 o 
  12   1   9        0.07        1.51      1.80 o 
 -10   2   9        6.86        7.35      3.57 o 
  -9   2   9        3.56        3.56      1.43 o 
  -8   2   9        0.17       -1.69      1.91 o 
  -7   2   9       17.66       23.10      3.63 o 
  -6   2   9      595.88      558.43     18.45 o 
  -5   2   9       91.78       88.37      4.59 o 
  -4   2   9        2.97        1.11      1.23 o 
  -3   2   9      470.33      467.73      8.09 o 
  -2   2   9       22.81       22.44      1.52 o 
  -1   2   9      272.17      295.45      6.59 o 
   0   2   9       10.08       13.80      1.12 o 
   1   2   9        3.72        3.82      0.87 o 
   2   2   9       24.48       22.25      1.53 o 
   3   2   9     3862.88     4445.59     64.40 o 
   4   2   9     3242.47     3718.56     53.79 o 
   6   2   9        0.09        1.93      0.74 o 
   7   2   9      284.48      317.13     10.76 o 
   8   2   9      124.72      126.59      5.79 o 
   9   2   9      263.55      266.12      9.36 o 
  10   2   9        1.72        1.79      1.55 o 
  11   2   9       84.80       80.84      4.52 o 
  12   2   9        0.07       -1.44      1.54 o 
 -10   3   9        7.99       13.82      4.28 o 
  -9   3   9        2.92        8.34      3.37 o 
  -8   3   9        1.70        1.38      1.62 o 
  -7   3   9       26.84       26.31      3.84 o 
  -6   3   9        8.61        7.56      2.00 o 
  -5   3   9      193.65      170.54      5.99 o 
  -4   3   9      120.48      122.21      4.91 o 
  -3   3   9       85.99       97.14      2.89 o 
  -2   3   9        2.39        2.77      0.83 o 
  -1   3   9      491.21      527.73      7.35 o 
   0   3   9      519.81      558.64      7.55 o 
   1   3   9      481.90      533.31      7.10 o 
   2   3   9     1482.42     1657.09     22.05 o 
   3   3   9       23.99       35.05      2.77 o 
   4   3   9     1338.63     1557.70     23.86 o 
   6   3   9      133.65      167.09      3.54 o 
   7   3   9       16.21       14.17      2.35 o 
   8   3   9      206.18      220.44      8.38 o 
   9   3   9       15.29       11.20      2.14 o 
  10   3   9       48.41       57.07      3.84 o 
  11   3   9        1.59       -0.47      1.43 o 
  12   3   9      175.04      212.70      8.14 o 
  13   3   9       92.49      105.39      5.38 o 
  -9   4   9       74.64       71.16      7.20 o 
  -8   4   9       10.31       16.72      2.50 o 
  -7   4   9      344.70      339.66     11.28 o 
  -6   4   9      335.41      331.56     11.86 o 
  -5   4   9       13.64       18.76      2.49 o 
  -4   4   9       13.74       13.17      2.10 o 
  -3   4   9       36.52       38.15      2.32 o 
  -2   4   9      242.11      254.34      4.89 o 
  -1   4   9      449.36      500.51      7.12 o 
   0   4   9      303.70      361.09      5.20 o 
   1   4   9     1516.46     1654.87     17.02 o 
   2   4   9      459.57      555.01      7.93 o 
   3   4   9      356.98      431.19      6.84 o 
   4   4   9       68.73       66.30      2.87 o 
   6   4   9       67.79       73.07      4.47 o 
   7   4   9     1400.41     1502.73     19.64 o 
   8   4   9      189.45      186.50      6.57 o 
   9   4   9       20.57       23.90      2.98 o 
  10   4   9       72.59       81.13      4.75 o 
  11   4   9       43.76       47.82      4.18 o 
  12   4   9      428.53      460.86     14.68 o 
  13   4   9        6.97        9.93      2.40 o 
  -9   5   9       49.44       55.93      6.70 o 
  -8   5   9       24.32       25.47      2.96 o 
  -7   5   9        8.68        7.08      3.56 o 
  -6   5   9      114.32      108.09      5.37 o 
  -5   5   9      182.08      203.85      6.80 o 
  -4   5   9       59.96       55.85      3.92 o 
  -3   5   9       44.64       45.03      4.20 o 
  -2   5   9      126.33      164.91      3.79 o 
  -1   5   9     1291.97     1357.30     16.17 o 
   0   5   9      219.70      218.56      3.80 o 
   1   5   9      443.47      450.34      6.43 o 
   2   5   9      149.94      145.19      3.22 o 
   3   5   9      198.83      224.81      4.16 o 
   4   5   9      615.75      638.41      9.94 o 
   5   5   9      121.12      112.25      4.44 o 
   6   5   9      209.25      219.19     21.22 o 
   7   5   9      333.88      346.74      5.98 o 
   8   5   9      892.51      830.68     18.20 o 
   9   5   9      421.81      365.42      9.96 o 
  10   5   9       32.35       37.77      3.94 o 
  11   5   9      114.65      114.19      6.13 o 
  12   5   9      116.72      119.45      6.30 o 
  13   5   9       21.59       24.28      3.38 o 
  -9   6   9       11.74        8.59      7.75 o 
  -8   6   9        1.97        6.11      2.04 o 
  -7   6   9       27.71       35.84      3.54 o 
  -6   6   9       19.57       20.67      2.81 o 
  -5   6   9       25.16       26.36      3.70 o 
  -4   6   9      106.68       94.80      4.90 o 
  -3   6   9      175.06      174.80      4.07 o 
  -2   6   9        0.38        1.27      0.68 o 
  -1   6   9      122.87      140.23      3.81 o 
   0   6   9      351.43      354.68      5.68 o 
   1   6   9      124.13      138.87      3.12 o 
   2   6   9      415.43      446.02      6.95 o 
   3   6   9       84.78       88.44      3.43 o 
   4   6   9       10.75        6.46      1.60 o 
   5   6   9      350.70      349.81      6.24 o 
   6   6   9       73.73       69.54      2.93 o 
   7   6   9      475.42      471.46      9.29 o 
   8   6   9     2576.82     2611.65     49.80 o 
   9   6   9      621.83      607.28     14.71 o 
  10   6   9       68.03       70.03      4.24 o 
  11   6   9       87.10       82.58      5.52 o 
  12   6   9      140.94      141.31      7.36 o 
  13   6   9        0.70       -2.36      1.98 o 
  -9   7   9       62.11       77.39     11.38 o 
  -8   7   9        2.26        1.86      1.90 o 
  -7   7   9        0.00       -1.79      1.60 o 
  -6   7   9        6.33        7.12      2.10 o 
  -5   7   9       43.75       48.45      3.96 o 
  -4   7   9       11.99       12.97      2.39 o 
  -3   7   9       41.67       46.27      1.82 o 
  -2   7   9        2.32        2.91      0.87 o 
  -1   7   9      566.25      619.06      9.59 o 
   0   7   9       67.38       61.68      2.40 o 
   1   7   9        1.27        2.05      0.71 o 
   2   7   9       12.07       14.01      1.20 o 
   3   7   9        0.12        1.11      0.72 o 
   4   7   9       90.73       93.08      3.63 o 
   5   7   9      133.46      149.29      3.74 o 
   6   7   9      259.83      250.03      6.26 o 
   7   7   9       93.93       99.27      3.69 o 
   8   7   9        4.39        8.51      1.51 o 
   9   7   9       17.61       16.87      2.57 o 
  10   7   9       12.07       19.86      2.78 o 
  11   7   9       18.80       28.41      3.36 o 
  12   7   9       28.21       28.21      4.09 o 
  13   7   9       35.86       28.09      4.15 o 
  -8   8   9       87.45      106.10      5.44 o 
  -7   8   9        0.45        2.76      1.94 o 
  -6   8   9       25.36       30.76      3.50 o 
  -5   8   9        1.50        2.73      1.77 o 
  -4   8   9        0.11       -1.17      1.32 o 
  -3   8   9      195.65      200.63      7.53 o 
  -2   8   9      398.74      413.37      7.04 o 
  -1   8   9      224.82      222.67      4.34 o 
   0   8   9        1.82        7.28      1.22 o 
   1   8   9      268.46      300.35      4.86 o 
   2   8   9       81.90       79.75      2.59 o 
   3   8   9      125.94      130.85      3.34 o 
   4   8   9      327.78      318.42     18.56 o 
   5   8   9        8.43        8.01      1.25 o 
   6   8   9       34.91       29.35      3.37 o 
   7   8   9      163.42      168.27      5.13 o 
   8   8   9      191.40      190.72      5.43 o 
   9   8   9      113.20      138.99      6.16 o 
  10   8   9       13.65        9.48      2.37 o 
  11   8   9       20.22       20.17      4.89 o 
  12   8   9        0.95        1.41      2.05 o 
  -8   9   9        1.90        0.57      2.44 o 
  -7   9   9        0.00       -1.64      1.79 o 
  -6   9   9       22.35       24.54      3.36 o 
  -5   9   9       30.45       30.47      3.51 o 
  -4   9   9      173.06      182.04      5.91 o 
  -3   9   9      133.70      139.32      5.67 o 
  -2   9   9       54.61       61.36      3.69 o 
  -1   9   9        8.82       12.15      1.72 o 
   0   9   9      112.48      130.32      3.29 o 
   1   9   9      254.21      255.02      4.76 o 
   2   9   9      235.47      274.62      5.44 o 
   3   9   9       72.86       73.87      2.82 o 
   4   9   9      370.97      379.59      7.54 o 
   5   9   9        3.04        5.86      1.21 o 
   6   9   9      196.99      186.00      4.42 o 
   7   9   9      494.26      498.32     13.96 o 
   8   9   9      162.03      165.92      5.30 o 
   9   9   9       60.34       50.69      3.46 o 
  10   9   9       10.64        6.04      2.23 o 
  11   9   9      750.76      762.43     19.42 o 
  12   9   9       55.84       52.70      4.99 o 
  -7  10   9       64.71       65.90      5.14 o 
  -6  10   9       38.55       47.74      4.52 o 
  -5  10   9        5.09        6.89      2.37 o 
  -4  10   9       42.48       36.75      3.20 o 
  -3  10   9       92.81       86.26      5.97 o 
  -2  10   9       17.17        9.47      1.38 o 
  -1  10   9       23.19       24.35      1.91 o 
   0  10   9       20.97       22.63      1.72 o 
   1  10   9        2.80        1.09      0.86 o 
   2  10   9       74.47       79.24      3.20 o 
   3  10   9      558.60      597.12     12.06 o 
   4  10   9        0.99        0.91      1.05 o 
   5  10   9        1.20        0.90      1.31 o 
   6  10   9      109.28      107.69      3.53 o 
   7  10   9      134.17      134.86      5.02 o 
   8  10   9       10.33       10.78      1.99 o 
   9  10   9       47.54       45.48      3.25 o 
  10  10   9      123.61      124.53      6.58 o 
  11  10   9       23.40       22.48      3.58 o 
  12  10   9      125.33      126.52      9.93 o 
  -7  11   9        3.60        0.76      2.74 o 
  -6  11   9       14.58       13.81      3.04 o 
  -5  11   9       18.91       13.16      3.27 o 
  -4  11   9      104.51      110.63      5.53 o 
  -3  11   9       48.72       45.66      4.15 o 
  -2  11   9       19.80       15.86      2.26 o 
  -1  11   9        0.97        1.02      1.15 o 
   0  11   9        0.57       -0.94      0.94 o 
   1  11   9       59.33       63.58      3.02 o 
   2  11   9       11.66       11.90      1.70 o 
   3  11   9       32.10       35.62      2.33 o 
   4  11   9        0.04       -0.30      1.07 o 
   5  11   9        8.58        7.57      1.45 o 
   6  11   9       78.30       80.22      5.67 o 
   7  11   9      230.42      239.76      7.15 o 
   8  11   9       33.78       30.38      2.94 o 
   9  11   9        1.20        1.73      1.58 o 
  10  11   9      232.98      240.08     12.07 o 
  11  11   9        1.63       -0.24      2.12 o 
  12  11   9       70.03       62.58      5.81 o 
  -6  12   9        0.90        0.20      2.26 o 
  -5  12   9       95.76       94.97      5.40 o 
  -4  12   9       73.26       73.61      4.77 o 
  -3  12   9        7.37        6.05      2.24 o 
  -2  12   9       53.25       52.58      3.81 o 
  -1  12   9      669.39      686.79     13.68 o 
   0  12   9      709.06      719.77     11.30 o 
   1  12   9        9.08        8.26      1.45 o 
   2  12   9       31.03       32.70      2.27 o 
   3  12   9      102.73      111.93      4.29 o 
   4  12   9        8.37        7.97      1.68 o 
   5  12   9       96.68       91.20      3.93 o 
   6  12   9       56.44       46.81      3.00 o 
   7  12   9        1.43        1.18      1.31 o 
   8  12   9       48.03       47.09      4.91 o 
   9  12   9        7.38        6.79      1.99 o 
  10  12   9       17.49       15.35      3.03 o 
  11  12   9        3.36        1.87      2.49 o 
  -5  13   9      355.98      343.44      9.47 o 
  -4  13   9      101.57       74.19      5.82 o 
  -3  13   9       29.56       27.93      3.85 o 
  -2  13   9       92.75       83.18      6.14 o 
  -1  13   9      370.00      369.43      8.02 o 
   0  13   9       39.07       32.56      3.50 o 
   1  13   9      222.13      216.32      5.84 o 
   2  13   9       15.63       16.94      2.10 o 
   3  13   9       84.69       86.52      5.76 o 
   4  13   9      113.42      122.71      4.77 o 
   5  13   9      265.29      252.02      6.70 o 
   6  13   9      183.52      191.68      5.61 o 
   7  13   9      184.42      181.96      5.17 o 
   8  13   9        2.53        3.79      1.93 o 
   9  13   9      204.11      199.50      7.05 o 
  10  13   9       11.16       11.77      3.19 o 
  11  13   9      101.67      106.70      8.46 o 
  -5  14   9      409.04      371.10     11.70 o 
  -4  14   9     1077.02     1112.53     23.81 o 
  -3  14   9       44.12       37.05      4.37 o 
  -2  14   9        4.22        4.51      3.80 o 
  -1  14   9       82.98       85.24      3.95 o 
   0  14   9       21.72       23.35      4.26 o 
   1  14   9      151.61      155.01      5.01 o 
   2  14   9       25.14       24.00      3.27 o 
   3  14   9       61.65       63.03      3.91 o 
   4  14   9      279.25      291.69      9.34 o 
   5  14   9       62.20       55.26      3.73 o 
   6  14   9       53.24       53.93      3.55 o 
   7  14   9       17.93       15.96      2.57 o 
   8  14   9       18.29       21.11      3.09 o 
   9  14   9      120.05      119.06      5.78 o 
  10  14   9       95.90       95.27      5.64 o 
  -4  15   9       53.97       55.87      6.10 o 
  -3  15   9      193.24      203.37     10.56 o 
  -2  15   9       28.46       33.27      5.24 o 
  -1  15   9       26.87       28.92      2.67 o 
   0  15   9       25.00       17.85      2.28 o 
   1  15   9       20.93       23.43      2.99 o 
   2  15   9      229.35      218.59      8.45 o 
   3  15   9      484.84      487.93     12.04 o 
   4  15   9      836.73      869.72     19.55 o 
   5  15   9       11.56        8.40      2.37 o 
   6  15   9       10.70        9.50      1.98 o 
   7  15   9       55.79       69.22      4.07 o 
   8  15   9       74.26       82.22      5.59 o 
   9  15   9       73.35       86.07      7.75 o 
  10  15   9       19.03       17.25      3.53 o 
  -3  16   9        0.07       -2.50      3.02 o 
  -2  16   9       47.10       43.64      6.05 o 
  -1  16   9       28.76       23.88      3.05 o 
   0  16   9      335.11      343.66     14.61 o 
   1  16   9       39.92       38.63      3.71 o 
   2  16   9      234.50      244.53      8.88 o 
   3  16   9     1178.13     1175.45     23.16 o 
   4  16   9      216.30      230.78      7.05 o 
   5  16   9       37.21       32.41      3.77 o 
   6  16   9       55.45       57.45      4.62 o 
   7  16   9        5.21        2.75      1.72 o 
   8  16   9       31.52       32.22      3.92 o 
   9  16   9        2.76        3.03      2.26 o 
  -1  17   9      178.78      185.51      7.94 o 
   0  17   9      318.59      319.88      8.95 o 
   1  17   9        7.35        2.55      1.98 o 
   2  17   9      152.22      138.54      5.41 o 
   3  17   9      125.60      123.74      6.85 o 
   4  17   9        5.45        4.68      2.33 o 
   5  17   9       16.93       12.63      2.97 o 
   6  17   9        4.66        7.63      2.48 o 
   7  17   9       33.18       33.69      5.25 o 
   8  17   9       83.76       80.15      8.81 o 
   1  18   9       21.79       21.30      3.09 o 
   2  18   9      117.90      109.26     10.97 o 
   3  18   9       30.04       33.17      4.59 o 
   4  18   9       16.92       13.81      2.98 o 
   5  18   9        4.26        5.51      2.29 o 
   6  18   9        3.13        7.83      3.85 o 
  -4 -13  10        5.82        8.46      3.56 o 
  -3 -13  10        1.94        1.47      2.99 o 
  -2 -13  10       51.66       51.58      6.85 o 
  -1 -13  10      143.71      152.55     10.50 o 
   0 -13  10       42.16       38.12      6.69 o 
   1 -13  10      620.70      691.19     23.35 o 
   2 -13  10      301.41      332.32     20.17 o 
   3 -13  10       40.67       25.67      6.97 o 
  -5 -12  10       11.75       17.01      4.80 o 
  -4 -12  10       72.42       77.83      7.17 o 
  -3 -12  10        1.99        3.22      3.21 o 
  -2 -12  10       27.64       37.60     11.08 o 
  -1 -12  10      137.15      146.68      9.87 o 
   0 -12  10      216.20      209.42     12.08 o 
   1 -12  10       32.09       25.94      4.32 o 
   2 -12  10       21.61       31.59      7.40 o 
   3 -12  10       45.84       51.65      9.08 o 
   4 -12  10       49.19       38.07      5.53 o 
   5 -12  10       57.43       60.77      6.49 o 
  -6 -11  10      237.28      273.82     16.53 o 
  -5 -11  10      266.13      289.65      9.13 o 
  -4 -11  10      130.90      115.08      6.35 o 
  -3 -11  10       20.95       23.69      4.56 o 
  -2 -11  10        0.00        0.80      2.10 o 
  -1 -11  10      151.94      150.50     11.66 o 
   0 -11  10       25.99       28.23      4.07 o 
   1 -11  10       40.85       52.89      8.09 o 
   2 -11  10        6.38        6.65      4.49 o 
   3 -11  10       54.24       66.58      6.73 o 
   4 -11  10       15.93       18.16      4.17 o 
   5 -11  10      109.25      105.74      8.08 o 
   6 -11  10        3.93        4.46      2.94 o 
  -7 -10  10       28.89       28.50      4.08 o 
  -6 -10  10       41.74       40.90      7.33 o 
  -5 -10  10       13.11       16.96      2.62 o 
  -4 -10  10      240.95      285.44     13.13 o 
  -3 -10  10        9.96        7.40      3.08 o 
  -2 -10  10        4.32        1.46      2.03 o 
  -1 -10  10       53.62       44.27      4.55 o 
   0 -10  10       15.65       19.46      2.81 o 
   1 -10  10       21.34       17.48      3.35 o 
   2 -10  10        0.61        4.02      3.79 o 
   3 -10  10       64.68       67.40      6.41 o 
   4 -10  10       23.46       27.10      4.39 o 
   5 -10  10       76.09       89.88      7.09 o 
   6 -10  10       65.97       76.74      6.32 o 
   7 -10  10       21.26       17.39      8.54 o 
  -7  -9  10       27.88       27.26      3.32 o 
  -6  -9  10        0.01       -0.76      2.16 o 
  -5  -9  10        0.02        0.56      1.62 o 
  -4  -9  10      147.40      146.99      6.69 o 
  -3  -9  10        4.93        3.10      2.05 o 
  -2  -9  10        0.31       -1.99      1.68 o 
  -1  -9  10       77.98       79.28      5.69 o 
   0  -9  10      110.62      113.66      5.47 o 
   1  -9  10       42.94       32.03      3.97 o 
   2  -9  10       18.29       12.75      3.96 o 
   3  -9  10      118.44      149.90      8.02 o 
   4  -9  10      158.18      170.55      8.40 o 
   5  -9  10       40.37       44.01      5.04 o 
   6  -9  10        2.36        0.83      2.17 o 
   7  -9  10        0.54        0.90      2.10 o 
   8  -9  10       15.78       23.37      5.88 o 
  -8  -8  10        1.35       -0.87      1.87 o 
  -7  -8  10       60.03       56.88      4.37 o 
  -6  -8  10       36.55       40.34      4.00 o 
  -5  -8  10        0.84        2.17      2.07 o 
  -4  -8  10       44.25       46.11      3.96 o 
  -3  -8  10        4.80        4.52      2.03 o 
  -2  -8  10        0.13       -0.03      1.67 o 
  -1  -8  10       30.60       28.59      4.72 o 
   0  -8  10       74.70       67.28      6.83 o 
   1  -8  10      212.72      217.49     11.92 o 
   2  -8  10      647.44      601.50     17.17 o 
   3  -8  10        0.38       -1.25      2.65 o 
   4  -8  10       40.54       41.77      4.72 o 
   5  -8  10       51.27       58.48      5.37 o 
   6  -8  10        2.00       -0.70      2.07 o 
   7  -8  10       57.27       63.15      5.04 o 
   8  -8  10       33.93       33.53      6.55 o 
   9  -8  10       20.74       26.02      5.91 o 
  -8  -7  10      198.29      213.31     11.40 o 
  -7  -7  10      510.52      538.59     15.60 o 
  -6  -7  10      121.51      134.26      5.76 o 
  -5  -7  10        0.82        1.37      1.08 o 
  -4  -7  10        8.55       11.94      1.66 o 
  -3  -7  10       40.18       53.93      4.30 o 
  -2  -7  10        6.41        7.94      1.91 o 
  -1  -7  10        6.37        2.86      1.78 o 
   0  -7  10        1.63        3.17      1.59 o 
   1  -7  10        1.42       -2.43      1.65 o 
   2  -7  10       16.94       17.61      2.51 o 
   3  -7  10        1.03        1.07      2.97 o 
   4  -7  10      757.96      747.89     25.07 o 
   5  -7  10       41.38       49.08      4.65 o 
   6  -7  10        7.01        6.80      2.28 o 
   7  -7  10        3.34        2.01      1.85 o 
   8  -7  10      160.00      171.00     11.56 o 
   9  -7  10       10.54       13.14      4.65 o 
  -9  -6  10        8.73        4.65      2.20 o 
  -8  -6  10      132.67      138.50      6.89 o 
  -7  -6  10       96.68      109.05      6.03 o 
  -6  -6  10       11.45        7.49      3.91 o 
  -5  -6  10       34.02       28.21      2.89 o 
  -4  -6  10        1.42       -0.03      1.04 o 
  -3  -6  10        1.03        2.00      1.16 o 
  -2  -6  10        0.26       -1.26      1.26 o 
  -1  -6  10      100.70      102.58      4.21 o 
   0  -6  10      167.11      158.33      5.45 o 
   1  -6  10       24.32       26.73      3.37 o 
   2  -6  10      323.33      341.20      7.33 o 
   3  -6  10        2.31        5.94      2.26 o 
   4  -6  10      120.61      128.36      6.34 o 
   5  -6  10      224.94      217.72     18.26 o 
   6  -6  10        0.45       -2.68      1.75 o 
   7  -6  10       82.17       79.86     10.25 o 
   8  -6  10       22.83       13.70      4.08 o 
   9  -6  10       26.30       14.68      4.48 o 
  10  -6  10       45.67       43.34      6.65 o 
  -9  -5  10        0.68        2.68      3.14 o 
  -8  -5  10       17.89       15.41      2.91 o 
  -7  -5  10       15.04        8.39      2.39 o 
  -6  -5  10       31.62       38.16      3.84 o 
  -5  -5  10      151.39      159.14      6.36 o 
  -4  -5  10      140.51      148.04      4.49 o 
  -3  -5  10      125.18      134.50      4.37 o 
  -2  -5  10      143.56      155.83      4.84 o 
  -1  -5  10      105.23      107.81      3.94 o 
   0  -5  10      132.22      123.61      4.05 o 
   1  -5  10      317.01      351.79      8.79 o 
   2  -5  10       64.94       70.01      4.28 o 
   3  -5  10       72.36       80.84     10.56 o 
   4  -5  10        2.63        2.56      1.78 o 
   5  -5  10      140.52      150.75      6.51 o 
   6  -5  10        3.19        0.89      1.60 o 
   7  -5  10        3.81        5.94      3.82 o 
   8  -5  10       41.68       43.56      6.02 o 
   9  -5  10        8.03        9.07      3.54 o 
  10  -5  10      219.04      214.02     12.08 o 
  -9  -4  10        8.56       10.93      2.54 o 
  -8  -4  10        3.00        3.94      1.99 o 
  -7  -4  10        2.66        3.32      1.99 o 
  -6  -4  10      217.29      221.13      7.62 o 
  -5  -4  10      445.69      446.49     11.28 o 
  -4  -4  10     1232.67     1219.30     18.30 o 
  -3  -4  10     1863.74     1897.18     26.55 o 
  -2  -4  10      120.90      107.44      4.36 o 
  -1  -4  10       15.45       13.55      1.63 o 
   0  -4  10        2.76        2.67      1.00 o 
   1  -4  10        9.25        8.45      2.16 o 
   2  -4  10        6.12        8.94      1.39 o 
   3  -4  10      608.59      605.70     12.09 o 
   4  -4  10     1964.72     2032.84     39.76 o 
   5  -4  10      170.34      166.73      6.63 o 
   6  -4  10        0.26       -1.08      1.29 o 
   7  -4  10       32.40       30.14      4.24 o 
   8  -4  10       13.54       15.91      3.70 o 
   9  -4  10       13.78       14.24      3.67 o 
  10  -4  10       27.04       28.69      4.87 o 
  11  -4  10       44.11       34.42      5.63 o 
  -9  -3  10       13.86       16.24      3.66 o 
  -8  -3  10        3.19        1.06      1.80 o 
  -7  -3  10      183.34      173.49      8.64 o 
  -6  -3  10      219.33      183.71      7.42 o 
  -5  -3  10        3.03        3.98      1.71 o 
  -4  -3  10      241.35      231.26      6.09 o 
  -3  -3  10      861.37      918.82     14.48 o 
  -2  -3  10      176.91      187.49      8.05 o 
  -1  -3  10       75.08       80.76      2.74 o 
   0  -3  10       34.79       39.76      2.37 o 
   1  -3  10     1643.01     1745.73     24.19 o 
   2  -3  10      556.77      578.71     16.98 o 
   3  -3  10      193.43      178.52      5.21 o 
   4  -3  10      396.22      409.83     11.17 o 
   5  -3  10       67.87       64.16      4.37 o 
   6  -3  10      345.73      339.55      9.35 o 
   7  -3  10        0.00        0.02      1.10 o 
   8  -3  10        0.20        1.08      2.19 o 
   9  -3  10        1.39        5.13      2.68 o 
  10  -3  10       48.41       42.13      5.40 o 
  11  -3  10        5.37        0.74      2.54 o 
  -9  -2  10        6.70        3.84      2.02 o 
  -8  -2  10        0.01       -1.93      1.64 o 
  -7  -2  10      271.42      254.97      8.23 o 
  -6  -2  10      829.75      781.82     16.51 o 
  -5  -2  10       68.64       71.61      6.65 o 
  -4  -2  10      189.06      188.14      7.65 o 
  -3  -2  10      480.87      488.98     13.16 o 
  -2  -2  10      239.31      245.07      5.05 o 
  -1  -2  10       25.04       35.32      2.49 o 
   0  -2  10        2.51        2.31      0.83 o 
   1  -2  10        0.12       -0.49      0.70 o 
   2  -2  10      747.14      839.67     12.87 o 
   3  -2  10        1.99        3.59      1.11 o 
   4  -2  10      962.52     1015.65     21.51 o 
   5  -2  10      484.99      514.58     26.00 o 
   6  -2  10      212.82      205.39      6.50 o 
   7  -2  10       67.61       63.37      2.84 o 
   8  -2  10      322.47      308.56     12.72 o 
   9  -2  10        5.16        4.58      2.42 o 
  10  -2  10      172.52      178.06      9.30 o 
  11  -2  10      730.42      766.77     24.43 o 
  12  -2  10       75.70       97.05      6.86 o 
  -9  -1  10       34.98       34.95      3.44 o 
  -8  -1  10      161.46      160.78      5.72 o 
  -7  -1  10      366.68      366.81      8.83 o 
  -6  -1  10      120.26      102.68      4.72 o 
  -5  -1  10       18.80       13.66      2.01 o 
  -4  -1  10      293.57      292.84      5.53 o 
  -3  -1  10     1026.01     1039.76     14.21 o 
  -2  -1  10       60.50       54.78      3.21 o 
  -1  -1  10        1.13        1.49      0.74 o 
   0  -1  10      576.96      618.72      8.48 o 
   1  -1  10      147.83      161.88      3.76 o 
   2  -1  10       95.87      109.87      3.26 o 
   3  -1  10       65.73       53.73      3.91 o 
   4  -1  10      253.94      283.46      6.21 o 
   5  -1  10       31.51       44.14      3.25 o 
   6  -1  10      321.58      295.05      7.91 o 
   7  -1  10        3.47        1.44      1.86 o 
   8  -1  10      386.87      332.82     12.91 o 
   9  -1  10        1.04        3.48      2.28 o 
  10  -1  10      183.75      197.26      9.32 o 
  11  -1  10      101.58      117.85      7.11 o 
  12  -1  10      103.95       99.89      6.54 o 
  -9   0  10       86.11       81.02      5.56 o 
  -8   0  10        0.85        0.11      1.50 o 
  -7   0  10      156.97      138.03      5.24 o 
  -6   0  10      156.08      155.54      8.34 o 
  -5   0  10       59.90       56.20      4.66 o 
  -4   0  10      146.82      127.58      3.24 o 
  -3   0  10      104.71       97.91      3.01 o 
  -2   0  10      477.18      464.97      8.06 o 
  -1   0  10      161.42      168.66      4.20 o 
   0   0  10      852.08      943.05     10.79 o 
   1   0  10     1293.64     1470.69     18.29 o 
   2   0  10      277.64      292.55      5.75 o 
   3   0  10      667.25      727.74     16.62 o 
   4   0  10      727.74      781.68     13.37 o 
   5   0  10        1.91        0.76      1.85 o 
   6   0  10     1919.98     1860.63     34.48 o 
   7   0  10      562.91      503.09     16.65 o 
   8   0  10      467.61      416.78     14.45 o 
   9   0  10       93.08      122.69      6.70 o 
  10   0  10      162.70      164.92      7.91 o 
  11   0  10        3.30        4.28      2.41 o 
  12   0  10        3.24        1.09      2.18 o 
  -9   1  10        5.14        2.16      1.87 o 
  -8   1  10        8.33        4.19      2.67 o 
  -7   1  10       17.56        9.17      2.24 o 
  -6   1  10        2.08        1.56      1.59 o 
  -5   1  10      258.94      267.45     13.96 o 
  -4   1  10        6.10       13.32      2.34 o 
  -3   1  10       99.90      122.63      3.60 o 
  -2   1  10      145.71      164.79      5.19 o 
  -1   1  10      281.05      278.44      4.86 o 
   0   1  10      114.47      124.39      2.57 o 
   1   1  10       56.67       76.67      4.54 o 
   2   1  10       13.46       11.03      2.75 o 
   3   1  10       63.07       70.05      2.82 o 
   4   1  10      186.35      185.47      4.53 o 
   5   1  10        7.97        1.77      1.04 o 
   6   1  10        8.77       13.82      1.75 o 
   7   1  10        0.00       -0.22      1.52 o 
   8   1  10      183.16      179.86      7.97 o 
   9   1  10      347.70      331.69     11.87 o 
  10   1  10        3.40        5.99      2.18 o 
  11   1  10       11.37       13.05      2.77 o 
  12   1  10      166.42      172.90      7.92 o 
  -9   2  10       18.55       21.08      2.62 o 
  -8   2  10       46.61       57.14      4.28 o 
  -7   2  10        0.61        2.84      1.79 o 
  -6   2  10       31.22       23.79      2.93 o 
  -5   2  10      143.73      149.35      6.78 o 
  -4   2  10        1.33        3.40      1.51 o 
  -3   2  10     1088.58     1085.59     16.13 o 
  -2   2  10      176.54      150.55      4.52 o 
  -1   2  10        0.06        0.34      0.66 o 
   0   2  10      181.39      207.01      3.64 o 
   1   2  10        0.41        0.31      0.58 o 
   2   2  10        9.55       13.35      2.76 o 
   3   2  10      533.25      575.12     12.77 o 
   4   2  10       19.05       12.26      1.33 o 
   5   2  10        7.26        0.14      0.58 o 
   6   2  10       43.37       43.16      2.96 o 
   7   2  10       18.75        4.78      1.86 o 
   8   2  10      550.21      527.61     16.58 o 
   9   2  10      243.50      231.86      9.11 o 
  10   2  10        0.51        0.91      1.71 o 
  11   2  10       78.29       80.69      5.03 o 
  12   2  10       20.46       21.63      3.17 o 
  -9   3  10      109.79      108.18      4.72 o 
  -8   3  10      206.37      232.78      9.84 o 
  -7   3  10       53.81       57.62      4.35 o 
  -6   3  10        8.17        4.44      2.12 o 
  -5   3  10       39.27       34.44      4.43 o 
  -4   3  10       95.81      106.34      5.98 o 
  -3   3  10      111.61      116.92      6.74 o 
  -2   3  10      538.92      595.34      9.06 o 
  -1   3  10       95.67      128.57      3.08 o 
   0   3  10      351.54      367.38      5.32 o 
   1   3  10      168.71      176.56      3.46 o 
   2   3  10       45.93       49.27      2.47 o 
   3   3  10       41.36       41.84      3.73 o 
   4   3  10      804.39      849.67     14.33 o 
   5   3  10      606.24       -0.11      0.79 o 
   6   3  10      138.88      168.29      5.28 o 
   7   3  10      978.21      962.83     14.80 o 
   8   3  10      108.36       95.26      5.43 o 
   9   3  10        1.78        1.76      1.64 o 
  10   3  10       65.64       70.43      4.66 o 
  11   3  10       79.79       83.73      5.02 o 
  12   3  10        9.10       10.65      2.56 o 
  -9   4  10        1.84        2.39      1.63 o 
  -8   4  10       68.81       67.76      5.41 o 
  -7   4  10        6.72        6.37      2.08 o 
  -6   4  10        9.34       10.33      2.23 o 
  -5   4  10      105.56      102.10      9.11 o 
  -4   4  10       56.02       72.96      4.60 o 
  -3   4  10      101.68      101.80      4.48 o 
  -2   4  10       16.31       11.90      1.34 o 
  -1   4  10       10.46       12.09      1.16 o 
   0   4  10      248.20      290.31      4.58 o 
   1   4  10       10.07        3.86      0.76 o 
   2   4  10       18.41       16.37      1.30 o 
   3   4  10        0.95        0.78      0.63 o 
   4   4  10      745.84      827.02     14.13 o 
   5   4  10      368.03      449.99     10.77 o 
   6   4  10       80.78       85.73      3.12 o 
   7   4  10     1801.95     1810.53     27.16 o 
   8   4  10      433.61      453.70     15.05 o 
   9   4  10       29.97       28.13      3.49 o 
  10   4  10       13.76       12.76      2.54 o 
  11   4  10        0.14       -1.22      1.54 o 
  12   4  10        7.22        6.96      2.34 o 
  13   4  10       21.74       27.12      3.47 o 
  -9   5  10      387.42      394.22     15.88 o 
  -8   5  10      179.30      197.49      7.28 o 
  -7   5  10       15.12       18.18      2.84 o 
  -6   5  10       77.06       84.13      5.25 o 
  -5   5  10       47.86       48.52      4.02 o 
  -4   5  10      267.89      246.78      7.64 o 
  -3   5  10        7.39        9.33      1.23 o 
  -2   5  10        1.93        3.25      0.94 o 
  -1   5  10      134.91      126.44      8.35 o 
   0   5  10       30.20       48.63      1.90 o 
   1   5  10      721.61      770.45      9.19 o 
   2   5  10      106.55      132.29      4.47 o 
   3   5  10        0.01       -0.47      0.59 o 
   4   5  10     1135.42     1274.94     18.05 o 
   5   5  10       50.93       63.18      1.73 o 
   6   5  10       73.27       77.30      3.74 o 
   7   5  10       29.72       37.96      3.01 o 
   8   5  10      116.77      138.23      5.45 o 
   9   5  10       62.74       64.51      4.84 o 
  10   5  10        2.01        1.32      1.72 o 
  11   5  10      103.80      116.24      6.53 o 
  12   5  10        6.01        9.41      2.56 o 
  13   5  10      218.06      257.26     10.49 o 
  -9   6  10       21.76       38.74      6.03 o 
  -8   6  10      372.87      356.62     10.04 o 
  -7   6  10       27.68       22.74      3.90 o 
  -6   6  10      135.53      141.02      8.43 o 
  -5   6  10       87.25       87.94      5.37 o 
  -4   6  10        7.41        7.34      1.94 o 
  -3   6  10      891.02      943.91     14.49 o 
  -2   6  10       94.55       91.69      3.45 o 
  -1   6  10      111.29      118.21      3.59 o 
   0   6  10      227.13      246.23      4.31 o 
   1   6  10      106.39      115.81      2.72 o 
   2   6  10       51.90       47.35      2.06 o 
   3   6  10        0.72        1.32      0.72 o 
   4   6  10        2.91        2.19      1.32 o 
   5   6  10      114.61      118.89      3.18 o 
   6   6  10       21.46       17.66      2.61 o 
   7   6  10       26.90       26.68      3.77 o 
   8   6  10       37.37       43.19      2.37 o 
   9   6  10      175.75      181.98      6.67 o 
  10   6  10       24.15       18.27      3.20 o 
  11   6  10       75.17       70.84      5.28 o 
  12   6  10        1.11       -0.59      1.99 o 
  13   6  10      214.30      240.00     10.48 o 
  -8   7  10       17.35       17.51      2.85 o 
  -7   7  10      118.64      121.04      6.23 o 
  -6   7  10        0.19       -0.47      1.71 o 
  -5   7  10      167.13      159.57      6.45 o 
  -4   7  10      296.15      316.05     14.63 o 
  -3   7  10       22.24       21.84      3.95 o 
  -2   7  10     1098.29     1109.46     15.20 o 
  -1   7  10      472.99      513.52      7.75 o 
   0   7  10       98.21       74.81      2.73 o 
   1   7  10      491.07      522.67      7.07 o 
   2   7  10        9.26       11.97      1.20 o 
   3   7  10       44.20       59.08      2.44 o 
   4   7  10       68.01       66.31      2.77 o 
   5   7  10        2.82        4.89      1.30 o 
   6   7  10      299.97      314.28      7.79 o 
   7   7  10       14.36       11.86      3.00 o 
   8   7  10        6.19        8.35      1.51 o 
   9   7  10       67.00       78.71      4.70 o 
  10   7  10       26.22       26.09      3.20 o 
  11   7  10       22.95       28.93      4.12 o 
  12   7  10       36.66       42.93      5.02 o 
  -8   8  10       43.50       48.18      4.92 o 
  -7   8  10      104.85       93.92      5.94 o 
  -6   8  10       57.31       61.94      7.39 o 
  -5   8  10       22.39       19.46      2.95 o 
  -4   8  10       28.71       38.45      3.71 o 
  -3   8  10        0.03        0.49      0.76 o 
  -2   8  10      256.09      265.11      5.00 o 
  -1   8  10      201.17      215.41      5.25 o 
   0   8  10      305.31      319.90      7.04 o 
   1   8  10      569.31      621.46     10.43 o 
   2   8  10      365.78      396.99      6.85 o 
   3   8  10      630.38      620.84      9.36 o 
   4   8  10      427.35      462.00      7.49 o 
   5   8  10       11.33        7.07      1.66 o 
   6   8  10      197.76      190.54      4.14 o 
   7   8  10      268.29      298.99      7.41 o 
   8   8  10        9.53       12.00      1.77 o 
   9   8  10      291.47      289.48      6.56 o 
  10   8  10        6.81        6.48      2.25 o 
  11   8  10        0.79       -0.28      1.78 o 
  12   8  10       82.83       77.67      6.97 o 
  -7   9  10      361.05      375.94     11.08 o 
  -6   9  10       58.60       55.78      4.80 o 
  -5   9  10       16.12       18.24      3.05 o 
  -4   9  10        0.45       -2.34      1.42 o 
  -3   9  10       21.15       23.49      2.59 o 
  -2   9  10       19.38       28.47      2.02 o 
  -1   9  10       32.18       33.29      2.01 o 
   0   9  10      356.35      361.40      6.90 o 
   1   9  10       65.67       67.42      2.94 o 
   2   9  10        2.84        1.61      1.18 o 
   3   9  10       27.05       34.76      2.15 o 
   4   9  10      106.92       97.80      3.09 o 
   5   9  10       53.08       41.86      2.54 o 
   6   9  10        0.91        1.37      0.95 o 
   7   9  10       26.82       27.28      2.60 o 
   8   9  10       20.30       17.15      2.57 o 
   9   9  10        0.15        1.60      2.44 o 
  10   9  10       24.98       20.92      3.20 o 
  11   9  10       49.81       38.97      4.27 o 
  12   9  10        0.36       -3.60      1.87 o 
  -7  10  10       62.03       54.19      6.59 o 
  -6  10  10      102.24      113.20      9.39 o 
  -5  10  10       62.84       62.14      5.05 o 
  -4  10  10      155.99      164.13      5.90 o 
  -3  10  10       57.69       47.91      3.65 o 
  -2  10  10      169.83      159.42      4.18 o 
  -1  10  10       16.16       14.71      1.81 o 
   0  10  10       80.43       79.25      5.25 o 
   1  10  10       21.16       25.53      3.10 o 
   2  10  10       23.11       16.75      1.91 o 
   3  10  10       98.79       99.38      3.48 o 
   4  10  10      183.70      219.55      4.92 o 
   5  10  10      197.45      192.38      8.92 o 
   6  10  10      167.75      174.59      4.65 o 
   7  10  10       20.33       13.31      3.92 o 
   8  10  10        1.47        1.81      1.50 o 
   9  10  10      103.07      100.65      4.39 o 
  10  10  10       67.59       59.64      5.13 o 
  11  10  10        6.36        6.12      3.39 o 
  12  10  10       65.25       63.24      5.57 o 
  -6  11  10       64.17       56.73      6.28 o 
  -5  11  10        4.42        7.70      2.53 o 
  -4  11  10      171.93      179.86      6.32 o 
  -3  11  10        9.93        7.94      2.08 o 
  -2  11  10      193.35      181.05      6.41 o 
  -1  11  10       30.39       29.18      2.71 o 
   0  11  10       32.46       38.84      3.10 o 
   1  11  10        0.40        0.24      1.30 o 
   2  11  10       11.38       10.13      1.68 o 
   3  11  10      140.26      139.53      4.02 o 
   4  11  10       41.69       35.33      2.93 o 
   5  11  10        3.06        2.84      1.26 o 
   6  11  10        6.29        6.14      1.38 o 
   7  11  10        0.57       -0.93      1.34 o 
   8  11  10        1.59        2.42      1.70 o 
   9  11  10       89.78       75.09      5.13 o 
  10  11  10      198.32      218.28      6.40 o 
  11  11  10      306.69      333.78     11.86 o 
  12  11  10        2.59        2.78      2.58 o 
  -6  12  10      212.98      203.08     11.38 o 
  -5  12  10       30.01       31.83      4.09 o 
  -4  12  10       73.47       81.32      5.03 o 
  -3  12  10       72.75       85.31      8.62 o 
  -2  12  10        8.46        9.85      1.69 o 
  -1  12  10        3.56        1.90      1.68 o 
   0  12  10       21.24       29.12      2.66 o 
   1  12  10       97.61       92.01      3.73 o 
   2  12  10       16.69       23.01      3.00 o 
   3  12  10       64.08       62.96      3.58 o 
   4  12  10      155.57      165.32      5.11 o 
   5  12  10      126.81      130.22      4.52 o 
   6  12  10       60.06       58.34      7.68 o 
   7  12  10      148.25      144.90      5.67 o 
   8  12  10       41.96       34.71      5.44 o 
   9  12  10       55.96       55.86      4.05 o 
  10  12  10        3.38        3.38      1.88 o 
  11  12  10       27.15       24.85      4.05 o 
  -5  13  10       37.39       35.86      4.42 o 
  -4  13  10       53.27       55.29      5.66 o 
  -3  13  10      244.51      234.22      8.90 o 
  -2  13  10       17.90       16.99      2.11 o 
  -1  13  10        2.80        3.67      1.54 o 
   0  13  10       24.08       21.31      2.31 o 
   1  13  10      121.86      118.55      4.41 o 
   2  13  10       75.51       81.23      4.86 o 
   3  13  10      359.38      352.01      8.13 o 
   4  13  10      158.01      157.88      5.18 o 
   5  13  10      295.06      285.42      7.23 o 
   6  13  10      261.46      248.87      6.60 o 
   7  13  10      566.48      567.06     10.71 o 
   8  13  10      211.35      204.70      7.19 o 
   9  13  10       11.77       13.02      2.58 o 
  10  13  10       25.80       28.34      3.17 o 
  11  13  10        0.98        0.68      1.63 o 
  -4  14  10        2.00       -1.10      2.04 o 
  -3  14  10       11.00        9.87      3.66 o 
  -2  14  10        0.14       -2.88      2.30 o 
  -1  14  10       18.24       14.83      2.10 o 
   0  14  10        2.47        2.47      1.55 o 
   1  14  10      105.65      112.55      4.55 o 
   2  14  10       39.51       45.43      3.84 o 
   3  14  10        0.95        0.29      1.74 o 
   4  14  10       28.68       29.88      2.88 o 
   5  14  10      405.58      416.94      9.45 o 
   6  14  10       84.40       73.29      4.53 o 
   7  14  10      294.56      282.11      7.04 o 
   8  14  10        8.97       10.88      2.70 o 
   9  14  10       11.45       12.94      3.14 o 
  10  14  10        1.88       -0.08      1.90 o 
  -3  15  10      335.96      354.53     14.41 o 
  -2  15  10      111.72       95.69      8.22 o 
  -1  15  10       16.68       15.89      2.21 o 
   0  15  10       52.68       53.16      3.55 o 
   1  15  10        8.96        8.54      2.99 o 
   2  15  10        8.04        9.62      2.96 o 
   3  15  10      265.68      240.62      7.97 o 
   4  15  10      409.74      420.75      9.67 o 
   5  15  10       57.13       55.84      4.51 o 
   6  15  10       49.32       54.64      3.77 o 
   7  15  10       22.69       23.06      2.57 o 
   8  15  10       24.03       21.04      3.27 o 
   9  15  10       40.46       42.67      4.22 o 
  10  15  10       56.75       51.38      6.58 o 
  -2  16  10       39.12       45.82      7.04 o 
  -1  16  10       28.32       26.81      2.61 o 
   0  16  10      136.49      134.04      5.67 o 
   1  16  10      154.11      154.47      6.64 o 
   2  16  10        0.59       -0.07      1.47 o 
   3  16  10       58.85       56.74      4.65 o 
   4  16  10       78.45       82.72      4.82 o 
   5  16  10        2.31       -1.75      1.78 o 
   6  16  10       11.28       13.06      2.82 o 
   7  16  10       24.90       27.25      3.10 o 
   8  16  10        0.00       -2.28      2.73 o 
   9  16  10        0.38        1.70      2.18 o 
  -1  17  10       55.88       54.23      5.12 o 
   0  17  10       21.05       22.45      2.98 o 
   1  17  10      147.49      149.97     13.42 o 
   2  17  10        6.69       10.35      2.66 o 
   3  17  10      121.45      121.93      8.56 o 
   4  17  10       70.74       65.63      6.40 o 
   5  17  10       19.05       20.54      2.86 o 
   6  17  10       28.17       25.06      3.44 o 
   7  17  10       26.66       27.91      4.44 o 
   2  18  10       50.41       43.87      4.38 o 
   3  18  10       93.37      101.63      8.81 o 
   4  18  10        4.77        4.42      2.52 o 
   5  18  10       41.40       31.99      3.48 o 
  -2 -13  11       89.38       91.77      9.06 o 
  -1 -13  11       61.21       67.29      8.15 o 
   0 -13  11       32.69       37.72      6.80 o 
   1 -13  11        8.56       13.24      4.12 o 
  -4 -12  11       13.42        7.25      3.54 o 
  -3 -12  11        2.15        1.15      3.06 o 
  -2 -12  11        1.48        2.15      2.53 o 
  -1 -12  11       69.00       69.09      7.89 o 
   0 -12  11        0.38        2.65      3.54 o 
   1 -12  11       26.94       37.65     10.13 o 
   2 -12  11       46.54       54.84      9.06 o 
   3 -12  11       10.41       -0.08      4.30 o 
   4 -12  11       21.44       19.04      4.47 o 
  -5 -11  11       21.56       22.70      6.23 o 
  -4 -11  11      260.03      290.09     12.57 o 
  -3 -11  11        2.04        2.34      2.94 o 
  -2 -11  11        1.62        0.88      4.10 o 
  -1 -11  11       46.57       50.19      5.17 o 
   0 -11  11        2.75       -0.54      2.86 o 
   1 -11  11       39.42       39.91      4.87 o 
   2 -11  11        3.40       -1.47      3.86 o 
   3 -11  11        6.37        7.99      4.68 o 
   4 -11  11       18.28       27.90      7.33 o 
   5 -11  11       27.97       25.79      4.69 o 
  -6 -10  11       15.29       11.89      5.02 o 
  -5 -10  11        4.19        4.73      2.00 o 
  -4 -10  11       71.92       89.09      5.51 o 
  -3 -10  11       88.65      102.11      7.43 o 
  -2 -10  11       17.70       23.13      4.47 o 
  -1 -10  11      107.33      102.32      6.86 o 
   0 -10  11       24.51       17.13      4.34 o 
   1 -10  11       12.30       14.19      4.42 o 
   2 -10  11        0.64       -0.66      3.17 o 
   3 -10  11       77.35       75.87      6.96 o 
   4 -10  11        1.04        0.04      2.74 o 
   5 -10  11       12.09       12.44      5.85 o 
   6 -10  11       89.57       83.20      9.67 o 
  -7  -9  11        0.07       -2.87      2.16 o 
  -6  -9  11      134.68      131.75     12.40 o 
  -5  -9  11        4.34        4.18      1.89 o 
  -4  -9  11        9.39       12.04      3.20 o 
  -3  -9  11        7.38        9.47      2.57 o 
  -2  -9  11      132.02      150.71      7.21 o 
  -1  -9  11        6.90        2.49      4.50 o 
   0  -9  11      137.27      138.32      6.00 o 
   1  -9  11       10.79        8.71      2.22 o 
   2  -9  11      314.59      344.43     12.95 o 
   3  -9  11       28.59       32.84      4.61 o 
   4  -9  11        9.55        4.30      2.87 o 
   5  -9  11        0.14       -3.78      1.97 o 
   6  -9  11        0.01       -1.59      2.09 o 
   7  -9  11       45.89       45.44      4.79 o 
  -7  -8  11      164.76      174.75      6.67 o 
  -6  -8  11        2.39        0.93      2.18 o 
  -5  -8  11      288.01      324.66      8.94 o 
  -4  -8  11        0.38       -2.65      1.58 o 
  -3  -8  11        5.27        3.75      3.94 o 
  -2  -8  11        6.90        8.50      2.43 o 
  -1  -8  11        9.99       17.83      4.02 o 
   0  -8  11       81.72       78.02      8.56 o 
   1  -8  11        2.22        5.24      1.82 o 
   2  -8  11        5.35        5.13      2.71 o 
   3  -8  11        0.64        1.70      2.10 o 
   4  -8  11       16.93       25.05      4.76 o 
   5  -8  11      184.89      199.69      8.97 o 
   6  -8  11       46.50       46.21      4.73 o 
   7  -8  11       10.17       10.41      2.80 o 
   8  -8  11       40.05       44.29      4.01 o 
  -8  -7  11        0.56        2.82      2.19 o 
  -7  -7  11      150.13      160.14      6.50 o 
  -6  -7  11       72.45       76.77      4.89 o 
  -5  -7  11        3.45        4.70      1.87 o 
  -4  -7  11        4.40        4.24      1.92 o 
  -3  -7  11        7.89       10.54      4.59 o 
  -2  -7  11        0.10       -0.28      1.42 o 
  -1  -7  11       17.04       14.27      2.71 o 
   0  -7  11        0.00       -1.47      1.34 o 
   1  -7  11      315.04      294.39      7.20 o 
   2  -7  11      167.06      142.39      5.80 o 
   3  -7  11       57.10       56.02      5.28 o 
   4  -7  11       28.88       17.17      3.22 o 
   5  -7  11      103.75      112.69      6.77 o 
   6  -7  11      189.32      195.43      8.20 o 
   7  -7  11       49.85       51.27      4.51 o 
   8  -7  11        5.83       -0.60      3.11 o 
   9  -7  11       23.93       21.52      5.56 o 
  -8  -6  11       30.81       38.60      3.77 o 
  -7  -6  11       14.26       13.00      2.56 o 
  -6  -6  11       92.03       91.27      6.64 o 
  -5  -6  11        1.84        0.85      1.79 o 
  -4  -6  11      131.83      120.22      4.03 o 
  -3  -6  11       26.90       27.53      3.19 o 
  -2  -6  11      298.18      279.35      9.22 o 
  -1  -6  11       12.70        8.98      2.22 o 
   0  -6  11     1265.42     1077.55     19.61 o 
   1  -6  11     1660.11     1504.08     22.31 o 
   2  -6  11      487.04      455.47      9.08 o 
   3  -6  11      292.41      280.50     10.22 o 
   4  -6  11      253.95      219.19      8.80 o 
   5  -6  11       18.04       10.50      2.67 o 
   6  -6  11       82.09       76.65     15.68 o 
   7  -6  11       96.53      106.18      5.66 o 
   8  -6  11       41.01       35.37      6.15 o 
   9  -6  11        0.10        5.22      3.77 o 
  10  -6  11        1.58        4.79      3.86 o 
  -8  -5  11        1.89        0.82      2.06 o 
  -7  -5  11        5.07        4.00      2.15 o 
  -6  -5  11        0.14        1.17      1.85 o 
  -5  -5  11       26.75       24.59      3.27 o 
  -4  -5  11        0.74        1.34      1.26 o 
  -3  -5  11      520.34      499.83     12.82 o 
  -2  -5  11     1996.09     1918.10     31.16 o 
  -1  -5  11      337.93      316.73      8.10 o 
   0  -5  11      510.76      483.87     10.77 o 
   1  -5  11      182.12      141.96      4.48 o 
   2  -5  11        7.49       13.14      1.74 o 
   3  -5  11       10.85       10.63      1.90 o 
   4  -5  11       19.12       13.05      2.76 o 
   5  -5  11       14.18        7.91      2.26 o 
   6  -5  11      142.91      134.12      6.34 o 
   7  -5  11        9.65        5.16      1.99 o 
   8  -5  11      144.95      135.88      9.54 o 
   9  -5  11        1.00        3.95      3.03 o 
  10  -5  11       91.60       87.38      8.83 o 
  -9  -4  11        5.99        5.54      2.44 o 
  -8  -4  11       11.24       10.53      2.57 o 
  -7  -4  11       92.13       90.93      5.87 o 
  -6  -4  11       98.03      111.38      6.36 o 
  -5  -4  11      460.25      460.64     11.83 o 
  -4  -4  11      412.23      381.22      7.89 o 
  -3  -4  11     3778.47     3702.65     48.60 o 
  -2  -4  11      496.69      502.74     14.74 o 
  -1  -4  11      132.03      136.78     13.71 o 
   0  -4  11      332.30      333.58      7.26 o 
   1  -4  11      504.04      503.86     10.18 o 
   2  -4  11      184.43      186.24      4.94 o 
   3  -4  11       16.25       18.29      4.31 o 
   4  -4  11       22.33       18.09      2.87 o 
   5  -4  11      626.97      654.83     16.24 o 
   6  -4  11      101.09       85.97      5.00 o 
   7  -4  11       66.32       69.76      5.05 o 
   8  -4  11        0.03       -1.42      2.10 o 
   9  -4  11       17.15       14.52      4.00 o 
  10  -4  11       44.09       39.89      5.92 o 
  11  -4  11       20.19       11.13      4.02 o 
  -9  -3  11        0.03        2.64      3.16 o 
  -8  -3  11       36.18       34.62      3.82 o 
  -7  -3  11       21.47       26.74      4.45 o 
  -6  -3  11       29.63       33.55      7.54 o 
  -5  -3  11        1.44        0.06      2.22 o 
  -4  -3  11       25.97       26.45      2.17 o 
  -3  -3  11       70.01       75.20      3.46 o 
  -2  -3  11      132.77      146.66      3.98 o 
  -1  -3  11      217.87      227.59      9.24 o 
   0  -3  11      134.04      131.68      3.73 o 
   1  -3  11       17.25       18.78      1.85 o 
   2  -3  11       44.55       55.66      2.94 o 
   3  -3  11      252.41      243.92      6.61 o 
   4  -3  11      323.43      330.10     19.31 o 
   5  -3  11     3820.84     3722.67     68.11 o 
   6  -3  11       38.61       20.59      2.76 o 
   7  -3  11       24.88       30.71      5.61 o 
   8  -3  11      268.90      273.41     12.83 o 
   9  -3  11        3.89        0.97      2.41 o 
  10  -3  11      168.17      150.82      9.27 o 
  11  -3  11      290.39      293.98     13.74 o 
  -9  -2  11        3.99        1.39      1.97 o 
  -8  -2  11       25.72       25.83      4.36 o 
  -7  -2  11       46.53       42.94      4.11 o 
  -6  -2  11       55.21       54.67      4.81 o 
  -5  -2  11       27.44       26.19      3.15 o 
  -4  -2  11      491.47      475.68      8.86 o 
  -3  -2  11        8.78        7.06      1.46 o 
  -2  -2  11       26.47       33.21      2.15 o 
  -1  -2  11        6.17        7.75      1.14 o 
   0  -2  11       24.10       16.36      1.56 o 
   1  -2  11      289.82      326.35      6.78 o 
   2  -2  11      641.72      682.87     11.26 o 
   3  -2  11      512.75      502.22     12.91 o 
   4  -2  11     1189.33     1246.59     20.69 o 
   5  -2  11     1526.58     1497.35     30.01 o 
   6  -2  11        0.01        1.05      1.34 o 
   7  -2  11        2.92        0.49      1.21 o 
   8  -2  11        0.41       -0.53      2.13 o 
   9  -2  11      134.92      125.11      8.00 o 
  10  -2  11       61.05       63.38      6.42 o 
  11  -2  11        7.95        7.60      3.32 o 
  -9  -1  11       77.53       74.36      8.00 o 
  -8  -1  11        1.54        2.69      2.02 o 
  -7  -1  11       84.23       87.23      6.52 o 
  -6  -1  11       43.60       38.26      3.30 o 
  -5  -1  11       11.18       10.00      1.97 o 
  -4  -1  11       14.10       13.19      1.39 o 
  -3  -1  11       55.80       52.53      2.72 o 
  -2  -1  11      159.51      190.52      5.77 o 
  -1  -1  11        3.73        3.49      0.93 o 
   0  -1  11       84.48       96.08      3.02 o 
   1  -1  11     1534.52     1649.05     22.99 o 
   2  -1  11      403.74      455.88      8.22 o 
   3  -1  11        7.16        8.57      2.13 o 
   4  -1  11        8.28        4.85      1.15 o 
   5  -1  11      108.16       96.72      4.97 o 
   6  -1  11      342.71      353.53     21.23 o 
   7  -1  11       72.47       77.33      6.68 o 
   8  -1  11       43.25       41.18      4.96 o 
   9  -1  11       15.50       21.81      3.85 o 
  10  -1  11       78.03       79.37      6.23 o 
  11  -1  11      107.39      126.17      7.82 o 
  12  -1  11      183.59      228.99     10.80 o 
  -9   0  11       26.83       27.33      3.22 o 
  -8   0  11      153.02      148.03      5.87 o 
  -7   0  11       38.57       48.54      3.72 o 
  -6   0  11      275.04      255.99      7.22 o 
  -5   0  11       53.76       40.86      3.20 o 
  -4   0  11      269.66      284.09      5.46 o 
  -3   0  11        0.05       -0.29      0.84 o 
  -2   0  11      982.20     1006.40     12.84 o 
  -1   0  11       82.60       86.32      2.82 o 
   0   0  11      447.71      464.84      6.45 o 
   1   0  11        0.00        0.43      0.76 o 
   2   0  11       47.69       59.24      3.36 o 
   3   0  11       12.55       12.70      1.60 o 
   4   0  11       83.26       91.16      3.50 o 
   5   0  11      921.67     1001.05     23.01 o 
   6   0  11      289.78      301.41      8.29 o 
   7   0  11      312.68      344.76      8.38 o 
   8   0  11      229.21      269.48     11.40 o 
   9   0  11      126.27      173.69      8.80 o 
  10   0  11       40.11       54.32      5.50 o 
  11   0  11       47.22       41.27      4.97 o 
  12   0  11      267.15      264.16     11.41 o 
  -9   1  11        0.07       -1.75      1.58 o 
  -8   1  11        9.13       11.89      2.60 o 
  -7   1  11        7.02        7.75      2.30 o 
  -6   1  11        7.62       10.11      2.52 o 
  -5   1  11      360.94      332.84      9.42 o 
  -4   1  11        6.45        4.39      0.85 o 
  -3   1  11        3.56        9.40      1.35 o 
  -2   1  11       68.65       72.19      2.86 o 
  -1   1  11      603.70      624.73      8.17 o 
   0   1  11      157.56      177.52      3.81 o 
   1   1  11      280.04      280.44      5.34 o 
   2   1  11      312.22      305.84      7.55 o 
   3   1  11       24.89       22.47      1.99 o 
   4   1  11      266.69      270.13      6.22 o 
   5   1  11       72.65       77.05      6.25 o 
   6   1  11      359.66      392.28      9.82 o 
   7   1  11        0.79       -0.36      0.97 o 
   8   1  11      320.62      301.46     11.77 o 
   9   1  11       26.09       45.19      4.71 o 
  10   1  11        8.76        3.68      2.44 o 
  11   1  11       25.98       42.48      4.80 o 
  12   1  11       52.22       57.31      5.50 o 
  -9   2  11       43.15       45.01      6.38 o 
  -8   2  11      236.09      238.54     12.03 o 
  -7   2  11       36.46       39.38      3.91 o 
  -6   2  11        8.21        7.28      2.36 o 
  -5   2  11        2.50        3.13      1.99 o 
  -4   2  11      165.75      136.42      7.36 o 
  -3   2  11        4.21        4.01      1.15 o 
  -2   2  11      263.44      273.11      5.67 o 
  -1   2  11       88.23      111.56      2.97 o 
   0   2  11      249.79      273.31      4.50 o 
   1   2  11      175.14      199.68      3.89 o 
   2   2  11      246.35      251.37      5.34 o 
   3   2  11      198.77      215.08      5.49 o 
   4   2  11      292.70      302.21      8.56 o 
   5   2  11      118.36      125.02      8.07 o 
   6   2  11      349.76      351.09      9.06 o 
   7   2  11      201.55      216.62     28.26 o 
   8   2  11       67.80       74.81      5.21 o 
   9   2  11       14.31       12.89      2.73 o 
  10   2  11      125.64      130.50      6.94 o 
  11   2  11      100.90      117.09      6.63 o 
  12   2  11      122.91      144.75      7.59 o 
  -9   3  11       75.39       88.54      4.77 o 
  -8   3  11       93.60       86.35      5.54 o 
  -7   3  11       75.50       83.13      5.58 o 
  -6   3  11        0.00       -1.84      1.51 o 
  -5   3  11      169.45      150.85      7.43 o 
  -4   3  11       17.53       16.81      2.51 o 
  -3   3  11      188.37      175.05      4.51 o 
  -2   3  11        0.24        0.75      0.84 o 
  -1   3  11      401.01      470.39      7.17 o 
   0   3  11       14.28       14.80      1.21 o 
   1   3  11       27.95       27.16      1.80 o 
   2   3  11        0.29       -0.01      0.76 o 
   3   3  11      265.19      293.12      6.71 o 
   4   3  11       18.90       17.08      1.70 o 
   5   3  11      352.58      356.46      9.46 o 
   6   3  11      235.01      248.32      7.20 o 
   7   3  11       70.04       73.02      3.37 o 
   8   3  11       86.67      100.01      5.96 o 
   9   3  11        1.73        0.28      1.68 o 
  10   3  11      105.12      114.39      6.43 o 
  11   3  11      111.01      123.58      6.71 o 
  12   3  11       69.94       80.75      5.48 o 
  -9   4  11       24.44       27.29      5.61 o 
  -8   4  11      210.71      211.30      7.67 o 
  -7   4  11       29.82       30.70      3.62 o 
  -6   4  11       20.96       17.72      2.85 o 
  -5   4  11       13.50       14.59      2.49 o 
  -4   4  11      327.69      296.47     13.03 o 
  -3   4  11       15.24       15.32      1.57 o 
  -2   4  11       62.88       67.47      2.80 o 
  -1   4  11        3.21        1.40      1.20 o 
   0   4  11      700.56      730.56      9.05 o 
   1   4  11      680.75      721.97      9.49 o 
   2   4  11       26.23       36.90      1.96 o 
   3   4  11      552.77      594.36     15.46 o 
   4   4  11       38.58       47.56      2.27 o 
   5   4  11       24.91       26.69      1.23 o 
   6   4  11       38.81       37.64      7.49 o 
   7   4  11       28.34       31.96      2.60 o 
   8   4  11        6.47        6.32      2.23 o 
   9   4  11      417.79      450.62     15.44 o 
  10   4  11       55.25       41.76      4.43 o 
  11   4  11       23.06       24.12      3.54 o 
  12   4  11       74.63       87.99      5.81 o 
  -8   5  11      365.47      355.82     10.44 o 
  -7   5  11      271.86      265.96      8.87 o 
  -6   5  11       47.49       44.34      4.10 o 
  -5   5  11       14.26       10.52      2.37 o 
  -4   5  11       38.58       37.05      3.55 o 
  -3   5  11      151.82      151.65      4.11 o 
  -2   5  11       25.10       23.65      2.16 o 
  -1   5  11       54.76       45.48      2.44 o 
   0   5  11       71.02       59.99      2.55 o 
   1   5  11        0.13       -0.02      0.63 o 
   2   5  11      195.21      194.81      4.18 o 
   3   5  11      844.99      932.21     12.51 o 
   4   5  11       25.40       27.49      1.88 o 
   5   5  11        2.70        3.98      0.77 o 
   6   5  11      188.97      196.24      5.31 o 
   7   5  11       34.73       38.44      3.03 o 
   8   5  11        7.07        8.51      1.35 o 
   9   5  11      390.02      390.56     14.20 o 
  10   5  11       10.38       12.36      2.81 o 
  11   5  11        0.62        2.08      2.13 o 
  12   5  11        8.95        8.92      2.89 o 
  -8   6  11     1212.29     1216.40     25.65 o 
  -7   6  11     1282.08     1285.37     25.09 o 
  -6   6  11      111.85      120.36      6.25 o 
  -5   6  11       19.79       14.68      3.37 o 
  -4   6  11      172.90      161.51      6.38 o 
  -3   6  11       78.33       89.51      3.23 o 
  -2   6  11      188.85      208.36      5.28 o 
  -1   6  11      352.39      380.07      6.90 o 
   0   6  11      350.23      373.84      6.94 o 
   1   6  11      156.33      158.58      4.23 o 
   2   6  11       82.33       80.14      2.98 o 
   3   6  11       36.27       36.04      1.99 o 
   4   6  11       22.12       27.49      1.93 o 
   5   6  11        0.11        0.92      0.80 o 
   6   6  11      107.89      100.15      3.81 o 
   7   6  11        4.70        4.28      1.93 o 
   8   6  11        5.93        2.37      1.17 o 
   9   6  11        9.63       11.47      2.91 o 
  10   6  11       52.70       52.77      5.34 o 
  11   6  11        0.02        0.84      1.97 o 
  12   6  11      106.55      114.05      7.10 o 
  -8   7  11      232.44      216.63      8.87 o 
  -7   7  11        4.49        3.08      2.55 o 
  -6   7  11       28.15       27.81      4.42 o 
  -5   7  11      202.78      190.55      7.29 o 
  -4   7  11       12.38       11.90      2.46 o 
  -3   7  11      113.21      114.17      6.74 o 
  -2   7  11      230.25      220.61      5.53 o 
  -1   7  11       29.48       39.30      2.23 o 
   0   7  11     2041.13     2225.02     23.24 o 
   1   7  11        6.26       13.84      1.70 o 
   2   7  11        3.95        4.96      1.07 o 
   3   7  11        2.56        2.70      0.95 o 
   4   7  11        5.91       11.91      1.44 o 
   5   7  11       40.93       31.18      2.06 o 
   6   7  11       83.96       92.54      3.81 o 
   7   7  11      380.34      388.27      8.66 o 
   8   7  11      205.63      218.38      8.04 o 
   9   7  11        1.40        1.08      1.64 o 
  10   7  11       10.26       14.84      3.34 o 
  11   7  11        6.36        5.66      2.42 o 
  12   7  11       31.93       40.45      5.08 o 
  -7   8  11       43.96       46.50      4.51 o 
  -6   8  11       31.25       29.81      3.76 o 
  -5   8  11       63.82       72.76      5.34 o 
  -4   8  11       37.17       37.21      3.85 o 
  -3   8  11      214.43      210.26      4.84 o 
  -2   8  11       40.96       41.60      2.46 o 
  -1   8  11      220.03      231.72      4.87 o 
   0   8  11      171.38      169.25      4.39 o 
   1   8  11      982.18     1049.51     19.32 o 
   2   8  11        2.07        0.57      0.85 o 
   3   8  11       47.89       63.80      2.81 o 
   4   8  11       83.97       75.18      2.83 o 
   5   8  11        0.71        0.83      0.91 o 
   6   8  11      286.15      320.62      6.21 o 
   7   8  11      233.48      227.94      8.41 o 
   8   8  11        2.81        5.08      1.46 o 
   9   8  11       35.84       32.93      2.41 o 
  10   8  11        9.61       12.38      2.64 o 
  11   8  11        2.00       -0.83      2.21 o 
  12   8  11        7.67        1.73      2.51 o 
  -7   9  11       30.37       30.33      3.89 o 
  -6   9  11       24.84       19.19      3.34 o 
  -5   9  11        9.91        9.98      2.67 o 
  -4   9  11       98.38       94.73      6.01 o 
  -3   9  11      215.27      236.53      6.94 o 
  -2   9  11      436.38      432.69      7.12 o 
  -1   9  11       87.44       91.71      3.94 o 
   0   9  11       60.46       54.13      3.14 o 
   1   9  11       68.83       68.40      3.07 o 
   2   9  11       27.49       26.28      1.96 o 
   3   9  11       28.43       34.59      2.68 o 
   4   9  11       76.74       83.57      3.03 o 
   5   9  11        0.18       -1.01      0.87 o 
   6   9  11       40.40       36.91      2.30 o 
   7   9  11      290.94      305.78      7.91 o 
   8   9  11      341.51      365.43      8.82 o 
   9   9  11        7.56        7.85      1.73 o 
  10   9  11       11.31        8.16      2.44 o 
  11   9  11      271.54      289.22     12.28 o 
  12   9  11      107.23      116.04      8.06 o 
  -7  10  11       35.27       42.60      6.03 o 
  -6  10  11      129.97      129.56      8.21 o 
  -5  10  11      162.79      164.53      7.56 o 
  -4  10  11      408.25      454.23     12.48 o 
  -3  10  11       55.14       56.18      4.62 o 
  -2  10  11       76.92       80.67      3.04 o 
  -1  10  11       17.46       21.41      2.24 o 
   0  10  11        4.89        2.72      1.29 o 
   1  10  11        4.38        4.77      1.56 o 
   2  10  11        0.53        0.77      1.07 o 
   3  10  11      462.84      459.23      8.03 o 
   4  10  11        2.36        2.44      1.09 o 
   5  10  11      241.24      240.83      6.57 o 
   6  10  11       10.56       11.41      1.59 o 
   7  10  11      909.73      928.53     17.65 o 
   8  10  11       71.02       64.84      5.70 o 
   9  10  11       20.04       15.71      2.77 o 
  10  10  11       46.34       42.29      4.66 o 
  11  10  11       21.20       17.77      3.31 o 
  12  10  11        2.68        2.94      2.47 o 
  -6  11  11       16.51       18.17      3.41 o 
  -5  11  11      158.54      160.80      7.96 o 
  -4  11  11       16.48       17.01      3.13 o 
  -3  11  11       39.91       40.07      3.55 o 
  -2  11  11       30.67       29.49      2.43 o 
  -1  11  11        1.25        1.68      1.27 o 
   0  11  11      116.27      117.15      4.48 o 
   1  11  11       77.64       70.77      3.79 o 
   2  11  11       25.28       23.66      2.33 o 
   3  11  11      265.86      282.42      6.06 o 
   4  11  11      379.61      408.89      7.58 o 
   5  11  11       68.88       70.14      3.69 o 
   6  11  11      369.17      394.14      8.21 o 
   7  11  11       88.22       98.73      5.02 o 
   8  11  11       14.72       13.20      2.56 o 
   9  11  11      183.74      182.62      6.22 o 
  10  11  11      248.28      275.84      7.51 o 
  11  11  11      118.07      127.72      7.47 o 
  12  11  11        9.65        8.84      3.13 o 
  -5  12  11        8.70        4.09      2.66 o 
  -4  12  11        1.34        1.46      1.89 o 
  -3  12  11       64.95       73.90      4.91 o 
  -2  12  11        8.51       11.70      1.83 o 
  -1  12  11       74.09       82.65      4.00 o 
   0  12  11      119.38      110.88      3.97 o 
   1  12  11       21.52       25.99      3.64 o 
   2  12  11       15.75       17.97      2.16 o 
   3  12  11      401.71      401.00      8.69 o 
   4  12  11       58.76       58.98      3.15 o 
   5  12  11        0.01       -0.65      1.18 o 
   6  12  11       35.12       34.45      3.36 o 
   7  12  11       38.80       43.01      2.65 o 
   8  12  11       16.73       16.29      2.57 o 
   9  12  11      101.94      108.75      5.35 o 
  10  12  11       21.60       20.22      2.70 o 
  11  12  11      266.79      261.27     10.73 o 
  -5  13  11        6.17       11.40      4.08 o 
  -4  13  11        5.97        4.27      2.23 o 
  -3  13  11       30.76       22.68      3.16 o 
  -2  13  11       46.01       45.95      3.11 o 
  -1  13  11      471.28      476.93      9.74 o 
   0  13  11      229.69      218.42      6.05 o 
   1  13  11       73.00       76.32      7.57 o 
   2  13  11      577.20      570.81     12.86 o 
   3  13  11      164.99      164.49      9.79 o 
   4  13  11      173.43      161.99      5.35 o 
   5  13  11       68.12       72.97      4.11 o 
   6  13  11       97.55       96.39      6.38 o 
   7  13  11        6.12        7.44      1.81 o 
   8  13  11       45.84       31.27      3.47 o 
   9  13  11        0.60        3.15      1.89 o 
  10  13  11       12.34       12.61      2.86 o 
  11  13  11      173.86      199.07      6.13 o 
  -4  14  11        8.39        9.10      2.72 o 
  -3  14  11       30.03       33.47      5.37 o 
  -2  14  11        1.14        1.76      2.73 o 
  -1  14  11        6.11        3.67      2.07 o 
   0  14  11        0.53        2.13      1.56 o 
   1  14  11        7.82        5.47      2.03 o 
   2  14  11        0.74       -0.96      1.64 o 
   3  14  11       96.79       98.03      9.51 o 
   4  14  11      143.27      147.83      5.45 o 
   5  14  11       47.79       47.51      3.44 o 
   6  14  11        3.25        3.87      1.73 o 
   7  14  11       16.14       11.34      2.02 o 
   8  14  11       66.09       62.65      6.52 o 
   9  14  11       18.71       16.35      2.92 o 
  10  14  11       96.60      109.71      8.98 o 
  -3  15  11        4.39        2.62      3.38 o 
  -2  15  11       13.47       12.67      3.94 o 
  -1  15  11       32.63       32.43      2.78 o 
   0  15  11        4.08        0.76      1.57 o 
   1  15  11        5.95        3.40      2.45 o 
   2  15  11       42.91       43.06      3.96 o 
   3  15  11      234.05      241.47      8.08 o 
   4  15  11       16.42       14.69      2.42 o 
   5  15  11        7.36        6.12      1.93 o 
   6  15  11       73.26       71.55      4.90 o 
   7  15  11       58.22       58.83      3.74 o 
   8  15  11       11.70       12.32      2.84 o 
   9  15  11       26.66       28.09      7.14 o 
  -2  16  11       15.25       12.49      5.27 o 
  -1  16  11       12.23       15.94      2.26 o 
   0  16  11       16.36       16.84      3.36 o 
   1  16  11       26.56       26.32      3.11 o 
   2  16  11       16.72       18.18      4.57 o 
   3  16  11       50.75       51.40      4.42 o 
   4  16  11      226.47      252.87      8.15 o 
   5  16  11      403.15      403.75     10.31 o 
   6  16  11       25.18       26.64      3.43 o 
   7  16  11       73.87       70.74      9.23 o 
   8  16  11       63.04       68.81      5.39 o 
   0  17  11       13.47       11.73      2.52 o 
   1  17  11       52.02       46.65      5.26 o 
   2  17  11       43.19       48.37      4.43 o 
   3  17  11       42.94       55.80      4.75 o 
   4  17  11       27.88       29.37      6.07 o 
   5  17  11        0.40       -1.66      1.80 o 
   6  17  11       28.99       28.64      6.12 o 
   7  17  11        3.68        2.07      2.13 o 
   2  18  11       52.76       44.07      4.42 o 
   3  18  11       16.06       16.30      3.32 o 
   4  18  11        8.96       10.01      3.14 o 
   5  18  11        1.11       -0.72      2.27 o 
  -2 -12  12       46.08       51.26      5.90 o 
  -1 -12  12      108.83      115.96     10.31 o 
   0 -12  12      863.26      949.89     32.17 o 
   1 -12  12      613.66      670.29     21.76 o 
   2 -12  12        0.65        0.69      4.69 o 
   3 -12  12       18.56       16.25      6.42 o 
  -4 -11  12      266.62      297.08     12.82 o 
  -3 -11  12       68.42       75.38      7.70 o 
  -2 -11  12       46.97       44.22      5.05 o 
  -1 -11  12        5.82        6.67      4.67 o 
   0 -11  12      207.15      252.43     13.32 o 
   1 -11  12       26.35       25.88      4.39 o 
   2 -11  12       67.06       77.92     10.83 o 
   3 -11  12        8.26       10.33      5.16 o 
   4 -11  12        0.17       -1.94      2.78 o 
   5 -11  12        0.07       -0.34      2.81 o 
  -5 -10  12      460.19      444.92     22.06 o 
  -4 -10  12      216.07      210.85      8.42 o 
  -3 -10  12      235.72      256.99     12.35 o 
  -2 -10  12        9.06       13.20      3.22 o 
  -1 -10  12        8.56        1.97      2.37 o 
   0 -10  12       51.47       62.91      8.94 o 
   1 -10  12        3.36        7.77      5.38 o 
   2 -10  12       24.97       25.36      6.53 o 
   3 -10  12        7.25        5.71      3.23 o 
   4 -10  12       88.43       87.04      7.55 o 
   5 -10  12        0.25       -1.34      2.57 o 
   6 -10  12       41.33       39.27      5.05 o 
  -6  -9  12      303.72      306.91     17.43 o 
  -5  -9  12      130.81      122.35     12.34 o 
  -4  -9  12       10.73       13.91      2.88 o 
  -3  -9  12       28.30       35.49      5.11 o 
  -2  -9  12      130.76      136.73      7.32 o 
  -1  -9  12      208.82      211.41     10.20 o 
   0  -9  12      121.63      127.69      8.27 o 
   1  -9  12        2.15        0.71      2.13 o 
   2  -9  12        4.24        8.99      4.20 o 
   3  -9  12       77.77       74.82      6.82 o 
   4  -9  12       17.68       22.26      4.12 o 
   5  -9  12      112.96      122.08      8.45 o 
   6  -9  12       19.04       10.85      4.31 o 
   7  -9  12        4.02        2.99      2.92 o 
  -7  -8  12       27.71       21.69      5.77 o 
  -6  -8  12       83.40       84.21      9.97 o 
  -5  -8  12      118.30      122.57     11.80 o 
  -4  -8  12        1.98        2.62      2.02 o 
  -3  -8  12       78.62       62.56      5.13 o 
  -2  -8  12        0.88       -0.80      1.78 o 
  -1  -8  12       33.41       28.19      3.71 o 
   0  -8  12        2.90        5.91      2.48 o 
   1  -8  12       35.72       43.83      3.82 o 
   2  -8  12      130.04      138.07     14.06 o 
   3  -8  12      196.75      215.55      9.77 o 
   4  -8  12      379.01      435.82     14.52 o 
   5  -8  12        0.80        2.08      2.43 o 
   6  -8  12        0.00       -2.10      2.00 o 
   7  -8  12       51.47       44.22      4.66 o 
   8  -8  12       48.96       56.26      5.84 o 
  -7  -7  12        0.05       -1.06      1.89 o 
  -6  -7  12        5.79        6.77      2.63 o 
  -5  -7  12       14.26       15.18      4.87 o 
  -4  -7  12       24.56       28.71      4.59 o 
  -3  -7  12       16.31       14.05      2.75 o 
  -2  -7  12        4.33        3.42      2.05 o 
  -1  -7  12       44.10       35.98      3.90 o 
   0  -7  12       74.47       57.93      4.10 o 
   1  -7  12        0.36       -0.78      1.37 o 
   2  -7  12       94.82      112.88      6.09 o 
   3  -7  12      257.81      266.13     10.56 o 
   4  -7  12        4.63        4.24      3.27 o 
   5  -7  12       87.08       91.06      6.77 o 
   6  -7  12       52.54       66.63     10.30 o 
   7  -7  12        0.56       -1.19      3.47 o 
   8  -7  12       13.82       11.30      2.18 o 
   9  -7  12       36.57       45.68      7.45 o 
  -8  -6  12       28.41       27.82      3.49 o 
  -7  -6  12        1.07        1.98      2.06 o 
  -6  -6  12       57.84       61.78      4.49 o 
  -5  -6  12       13.30       15.00      2.52 o 
  -4  -6  12       20.52       19.34      2.79 o 
  -3  -6  12       89.81       89.14      5.18 o 
  -2  -6  12       75.70       62.94      4.21 o 
  -1  -6  12       82.41       81.20      5.51 o 
   0  -6  12      277.33      255.50     10.00 o 
   1  -6  12      203.51      193.71      5.74 o 
   2  -6  12        0.21        0.21      1.26 o 
   3  -6  12       10.09       11.70      3.00 o 
   4  -6  12      121.27      112.65      7.28 o 
   5  -6  12      117.93      132.58     11.56 o 
   6  -6  12       54.08       72.46      9.98 o 
   7  -6  12      262.04      255.78      9.02 o 
   8  -6  12      189.65      202.78      6.38 o 
   9  -6  12      104.35      113.78     10.75 o 
  -8  -5  12        5.15        1.36      2.14 o 
  -7  -5  12        2.82        1.44      2.04 o 
  -6  -5  12       38.04       42.82      4.31 o 
  -5  -5  12        6.07        5.55      2.32 o 
  -4  -5  12        8.92        8.03      1.70 o 
  -3  -5  12      129.66      114.30      5.70 o 
  -2  -5  12        0.00       -2.48      1.31 o 
  -1  -5  12       72.01       75.15      5.16 o 
   0  -5  12       34.54       33.59      3.23 o 
   1  -5  12       11.76       15.45      1.97 o 
   2  -5  12       22.51       22.49      2.18 o 
   3  -5  12     1375.85     1330.61     23.58 o 
   4  -5  12       31.91       34.14      4.07 o 
   5  -5  12      511.34      509.42     14.39 o 
   6  -5  12       62.79       55.49      4.69 o 
   7  -5  12      290.64      285.75      9.33 o 
   8  -5  12      149.62      161.13     10.89 o 
   9  -5  12      655.34      724.17     26.84 o 
  10  -5  12      136.95      118.29     10.68 o 
  -8  -4  12        0.49       -0.50      2.08 o 
  -7  -4  12       71.74       79.50      5.70 o 
  -6  -4  12       21.79       22.00      3.32 o 
  -5  -4  12        4.11        1.87      1.98 o 
  -4  -4  12        1.30        1.81      1.33 o 
  -3  -4  12       87.58       85.06      4.29 o 
  -2  -4  12      117.01      116.79      7.78 o 
  -1  -4  12       17.24       20.66      2.40 o 
   0  -4  12      113.79      126.97      5.06 o 
   1  -4  12        5.81        7.44      1.52 o 
   2  -4  12      468.73      446.53     10.14 o 
   3  -4  12       96.21       98.09      5.21 o 
   4  -4  12      436.17      449.42     13.08 o 
   5  -4  12       16.78       14.07      3.11 o 
   6  -4  12      101.96      104.47      5.48 o 
   7  -4  12      138.91      140.89      6.01 o 
   8  -4  12        5.82        6.63      3.18 o 
   9  -4  12       23.19       30.68      5.40 o 
  10  -4  12        0.00        5.02      3.31 o 
  -8  -3  12        5.36        3.18      2.28 o 
  -7  -3  12      113.73      115.54      6.35 o 
  -6  -3  12       24.17       23.15      3.34 o 
  -5  -3  12      401.04      395.43     10.94 o 
  -4  -3  12       36.77       42.71      3.38 o 
  -3  -3  12        5.88        8.22      1.72 o 
  -2  -3  12       40.06       38.11      4.11 o 
  -1  -3  12       60.18       67.68      3.80 o 
   0  -3  12        7.53        7.39      1.96 o 
   1  -3  12       23.70       24.86      2.42 o 
   2  -3  12      595.18      598.37     15.57 o 
   3  -3  12      517.17      518.15     11.22 o 
   4  -3  12      434.44      450.01     12.75 o 
   5  -3  12      403.86      423.72     12.08 o 
   6  -3  12      177.59      172.99     10.31 o 
   7  -3  12        0.17       -0.52      1.89 o 
   8  -3  12        2.51        2.08      2.73 o 
   9  -3  12      172.88      152.38      9.73 o 
  10  -3  12       22.59       28.53      5.14 o 
  11  -3  12        2.10        2.19      3.18 o 
  -8  -2  12        8.88        9.89      2.71 o 
  -7  -2  12       35.13       31.67      3.82 o 
  -6  -2  12       23.45       24.37      3.63 o 
  -5  -2  12       26.59       25.85      4.05 o 
  -4  -2  12      244.39      236.15      5.73 o 
  -3  -2  12      903.61      920.98     14.92 o 
  -2  -2  12      194.07      188.69      4.67 o 
  -1  -2  12      308.09      313.80     14.48 o 
   0  -2  12      147.54      152.21      5.24 o 
   1  -2  12      702.29      729.82     12.24 o 
   2  -2  12       36.75       36.75      2.47 o 
   3  -2  12      368.98      419.14     10.73 o 
   4  -2  12       36.57       35.78      2.60 o 
   5  -2  12        5.03        3.05      1.79 o 
   6  -2  12       39.02       33.64      3.32 o 
   7  -2  12       67.29       70.23      4.02 o 
   8  -2  12      200.80      199.17     10.71 o 
   9  -2  12        7.32        6.48      2.97 o 
  10  -2  12       31.27       39.93      5.47 o 
  11  -2  12       31.66       45.88      6.08 o 
  -8  -1  12      117.58      137.92      7.85 o 
  -7  -1  12      101.56      108.68      6.49 o 
  -6  -1  12      153.34      160.69      6.92 o 
  -5  -1  12        1.45        0.73      1.77 o 
  -4  -1  12       19.72       16.91      1.71 o 
  -3  -1  12        2.80        0.52      1.14 o 
  -2  -1  12      533.23      528.87      9.17 o 
  -1  -1  12      133.00      134.02      3.75 o 
   0  -1  12       83.73       94.53      3.37 o 
   1  -1  12       85.97       86.17      3.53 o 
   2  -1  12        1.43        1.78      0.99 o 
   3  -1  12       32.96       34.43      2.71 o 
   4  -1  12      217.13      220.61      5.88 o 
   5  -1  12      285.98      305.76      9.31 o 
   6  -1  12      121.15      117.30      5.20 o 
   7  -1  12       12.99       12.32      2.71 o 
   8  -1  12      164.96      187.41      9.95 o 
   9  -1  12       35.83       38.20      5.11 o 
  10  -1  12        3.55        2.70      2.38 o 
  11  -1  12       44.80       55.74      6.30 o 
  -9   0  12        3.64        9.16      2.54 o 
  -8   0  12       78.50       69.14      4.56 o 
  -7   0  12      602.57      586.02     12.54 o 
  -6   0  12       76.49       75.46      4.60 o 
  -5   0  12      108.77       96.71      5.03 o 
  -4   0  12       18.60       18.31      1.74 o 
  -3   0  12        1.42        2.29      1.13 o 
  -2   0  12      249.42      257.00      5.09 o 
  -1   0  12      158.93      175.78      4.31 o 
   0   0  12       35.00       37.29      2.24 o 
   1   0  12        0.28        0.31      0.91 o 
   2   0  12       12.55       18.02      1.75 o 
   3   0  12       51.05       59.05      3.44 o 
   4   0  12       23.85       22.84      2.05 o 
   5   0  12       10.96       12.87      2.21 o 
   6   0  12      349.27      322.78      9.19 o 
   7   0  12       19.17       20.66      2.77 o 
   8   0  12      362.68      381.96     15.04 o 
   9   0  12      118.78      102.45      6.99 o 
  10   0  12      108.55      111.04      7.50 o 
  11   0  12      225.17      243.86     11.56 o 
  12   0  12       11.22        8.02      3.29 o 
  -8   1  12      118.54      104.08      7.95 o 
  -7   1  12        1.16       -0.17      1.67 o 
  -6   1  12       39.13       30.60      3.81 o 
  -5   1  12       65.10       60.96      4.63 o 
  -4   1  12      348.22      321.33     10.56 o 
  -3   1  12       58.83       60.09      2.93 o 
  -2   1  12       21.71       19.00      1.60 o 
  -1   1  12      173.30      176.01      4.95 o 
   0   1  12      145.46      149.96      5.13 o 
   1   1  12      172.72      202.08      4.56 o 
   2   1  12        3.84        5.91      1.17 o 
   3   1  12      111.26       95.57      3.18 o 
   4   1  12      168.67      185.34      5.16 o 
   5   1  12       24.03       23.30      2.71 o 
   6   1  12      921.28      930.28     24.79 o 
   7   1  12      105.24       95.32      4.14 o 
   8   1  12       18.76       26.10      4.09 o 
   9   1  12        0.15       -0.74      1.96 o 
  10   1  12      176.30      190.71      9.47 o 
  11   1  12       71.95       64.68      6.27 o 
  12   1  12       76.06       79.25      6.89 o 
  -8   2  12       24.72       20.18      3.14 o 
  -7   2  12      294.70      307.97      9.77 o 
  -6   2  12       24.10       27.82      3.44 o 
  -5   2  12      103.87       93.47      5.70 o 
  -4   2  12       81.43       79.84      5.14 o 
  -3   2  12       17.96       14.49      1.66 o 
  -2   2  12       67.60       75.13      3.49 o 
  -1   2  12        1.66        3.96      1.51 o 
   0   2  12      509.61      564.66      7.65 o 
   1   2  12       52.62       58.23      2.44 o 
   2   2  12       18.41       27.67      2.02 o 
   3   2  12        3.91        3.62      0.96 o 
   4   2  12       11.99       11.26      1.54 o 
   5   2  12       30.26       29.29      3.95 o 
   6   2  12        8.18       14.26      2.12 o 
   7   2  12      265.34      266.88      7.48 o 
   8   2  12      114.75      120.40      7.14 o 
   9   2  12      833.07      833.04     25.56 o 
  10   2  12        0.91        1.30      2.07 o 
  11   2  12      643.51      680.75     22.00 o 
  12   2  12      162.21      191.78      9.46 o 
  -8   3  12       96.40      100.68      5.83 o 
  -7   3  12      166.35      172.54      7.48 o 
  -6   3  12       12.16       11.73      2.58 o 
  -5   3  12      233.03      228.25      7.99 o 
  -4   3  12     1185.80     1208.86     32.67 o 
  -3   3  12       76.96       83.05      3.33 o 
  -2   3  12       14.66        9.30      1.33 o 
  -1   3  12       45.66       46.20      2.47 o 
   0   3  12      480.02      499.87      7.56 o 
   1   3  12        0.10        0.38      1.01 o 
   2   3  12       89.74      101.74      3.11 o 
   3   3  12       29.63       33.57      2.15 o 
   4   3  12       26.58       25.66      2.13 o 
   5   3  12       43.03       41.16      3.20 o 
   6   3  12       80.03       81.92      4.08 o 
   7   3  12      183.72      195.71      6.19 o 
   8   3  12      403.56      353.41     13.38 o 
   9   3  12       39.72       46.65      4.93 o 
  10   3  12       39.71       29.52      4.05 o 
  11   3  12       37.32       32.62      4.31 o 
  12   3  12       11.80        9.56      2.90 o 
  -8   4  12        6.10        8.93      2.69 o 
  -7   4  12      237.40      244.58      9.39 o 
  -6   4  12       38.43       41.54      4.17 o 
  -5   4  12      186.58      208.36      7.58 o 
  -4   4  12      282.06      288.21     10.61 o 
  -3   4  12        1.99        5.88      1.29 o 
  -2   4  12      140.57      123.83      4.02 o 
  -1   4  12      212.15      231.22      7.82 o 
   0   4  12      311.96      347.11      5.98 o 
   1   4  12      200.97      236.34      6.15 o 
   2   4  12        7.68        5.98      1.04 o 
   3   4  12       20.80       19.13      1.50 o 
   4   4  12      126.18      125.15      4.21 o 
   5   4  12       21.54       22.98      8.13 o 
   6   4  12       10.11       10.94      1.94 o 
   7   4  12        6.83        9.55      1.77 o 
   8   4  12       42.12       37.22      2.26 o 
   9   4  12        2.20        2.02      1.93 o 
  10   4  12        0.41        0.42      1.93 o 
  11   4  12       10.02       15.25      3.23 o 
  12   4  12        1.19        0.60      2.18 o 
  -8   5  12        1.37        2.91      2.27 o 
  -7   5  12      556.60      553.82     19.66 o 
  -6   5  12       21.68       23.01      3.32 o 
  -5   5  12        3.26        0.90      1.85 o 
  -4   5  12       73.63       79.01      5.21 o 
  -3   5  12       26.78       24.38      2.35 o 
  -2   5  12       52.63       54.76      2.96 o 
  -1   5  12        2.51        3.00      1.07 o 
   0   5  12      856.13      936.48     12.23 o 
   1   5  12      433.98      526.12      7.76 o 
   2   5  12      106.82       94.28      3.00 o 
   3   5  12      103.76      108.25      3.07 o 
   4   5  12     1551.17     1769.60     29.15 o 
   5   5  12     1457.30     1639.21     22.69 o 
   6   5  12        3.20        0.78      1.26 o 
   7   5  12      177.34      188.26      9.59 o 
   8   5  12        7.81        8.74      1.63 o 
   9   5  12       57.41       51.18      5.26 o 
  10   5  12       83.99       94.14      6.31 o 
  11   5  12        7.07        6.29      2.52 o 
  12   5  12        0.04        2.70      2.19 o 
  -8   6  12        5.09        5.92      2.58 o 
  -7   6  12       40.67       44.48      4.46 o 
  -6   6  12      134.29      156.48      7.88 o 
  -5   6  12       10.83        6.54      2.23 o 
  -4   6  12      110.12      108.13      6.24 o 
  -3   6  12      158.04      151.55      4.85 o 
  -2   6  12        2.25        1.40      1.17 o 
  -1   6  12      171.43      204.39      6.81 o 
   0   6  12     2332.42     2598.68     28.87 o 
   1   6  12     1217.41     1311.53     14.74 o 
   2   6  12      204.43      181.08      4.23 o 
   3   6  12      275.75      322.85      5.92 o 
   4   6  12      612.35      685.55     11.35 o 
   5   6  12     1206.94     1216.79     17.72 o 
   6   6  12        0.79        3.31      1.25 o 
   7   6  12        0.00       -0.44      1.23 o 
   8   6  12       57.89       58.09      5.54 o 
   9   6  12        2.06        0.81      2.21 o 
  10   6  12       68.18       69.58      6.30 o 
  11   6  12        9.05       12.01      3.15 o 
  12   6  12       18.23       15.65      3.52 o 
  -7   7  12       17.01       19.73      3.34 o 
  -6   7  12       46.62       47.49      4.54 o 
  -5   7  12        5.49        3.95      2.07 o 
  -4   7  12      286.91      285.87      9.20 o 
  -3   7  12      100.44       94.61      5.22 o 
  -2   7  12      181.63      219.09      5.77 o 
  -1   7  12     1376.00     1546.09     20.37 o 
   0   7  12     5521.80     5949.11     67.69 o 
   1   7  12     3963.84     4393.15     46.46 o 
   2   7  12      133.21      148.28      3.89 o 
   3   7  12      131.87      151.94      4.49 o 
   4   7  12       87.52       81.90      3.27 o 
   5   7  12       48.13       41.50      2.43 o 
   6   7  12        2.18        2.37      1.26 o 
   7   7  12      263.04      284.30      7.25 o 
   8   7  12       12.99       17.13      3.46 o 
   9   7  12        2.11        2.55      2.24 o 
  10   7  12       18.15       25.67      4.21 o 
  11   7  12       12.43       20.13      3.79 o 
  12   7  12        9.73       10.99      3.25 o 
  -7   8  12       22.20       28.97      6.75 o 
  -6   8  12       97.18      106.41      6.75 o 
  -5   8  12       10.83        8.52      3.65 o 
  -4   8  12        3.70        5.93      2.34 o 
  -3   8  12       13.35       14.85      2.46 o 
  -2   8  12       16.35       19.15      2.04 o 
  -1   8  12      113.36      140.27      3.82 o 
   0   8  12     1023.21     1115.82     15.71 o 
   1   8  12       52.01       56.90      2.95 o 
   2   8  12       12.14       11.89      1.48 o 
   3   8  12       11.56       13.60      1.49 o 
   4   8  12        3.51        3.48      1.05 o 
   5   8  12       68.21       65.68      3.04 o 
   6   8  12        6.23        5.32      1.09 o 
   7   8  12      323.19      332.18      8.24 o 
   8   8  12      934.57      919.04     16.86 o 
   9   8  12        4.89        3.46      1.35 o 
  10   8  12       18.49       14.71      3.55 o 
  11   8  12       52.15       45.76      5.63 o 
  12   8  12        2.03        3.86      2.81 o 
  -7   9  12       40.77       40.37      4.53 o 
  -6   9  12       49.80       60.25      5.25 o 
  -5   9  12       64.68       64.57      5.34 o 
  -4   9  12       38.18       34.47      3.94 o 
  -3   9  12      546.25      578.00     14.20 o 
  -2   9  12        3.15        5.73      1.36 o 
  -1   9  12      728.25      779.05     13.01 o 
   0   9  12       28.69       22.87      2.81 o 
   1   9  12       35.79       33.41      3.82 o 
   2   9  12       15.02       16.39      3.01 o 
   3   9  12      159.09      163.45      4.37 o 
   4   9  12      115.90      125.41      3.65 o 
   5   9  12        1.69       -0.16      0.99 o 
   6   9  12      147.58      147.87      4.21 o 
   7   9  12      571.00      618.10     12.89 o 
   8   9  12      365.26      388.33      9.32 o 
   9   9  12       45.02       43.03      3.15 o 
  10   9  12       16.09       17.27      8.39 o 
  11   9  12       16.81       18.67      4.20 o 
  12   9  12      154.47      157.59      9.71 o 
  -6  10  12        1.16        0.65      2.32 o 
  -5  10  12       64.12       69.40      5.69 o 
  -4  10  12       65.37       65.22      6.64 o 
  -3  10  12        0.04       -0.88      1.74 o 
  -2  10  12       75.29       64.83      3.11 o 
  -1  10  12       11.35       11.29      2.09 o 
   0  10  12       24.60       23.05      2.35 o 
   1  10  12       65.81       73.45      8.38 o 
   2  10  12      179.96      161.34      5.62 o 
   3  10  12      386.70      392.20      7.36 o 
   4  10  12      319.89      323.10      6.45 o 
   5  10  12      518.55      506.50      9.78 o 
   6  10  12       63.91       71.67      3.30 o 
   7  10  12       43.10       46.26      3.59 o 
   8  10  12       14.87       13.13      2.17 o 
   9  10  12        6.47        2.42      1.58 o 
  10  10  12       56.03       47.58      4.42 o 
  11  10  12        1.55        1.74      2.69 o 
  12  10  12        8.12        5.62      3.32 o 
  -6  11  12        3.81        3.69      2.62 o 
  -5  11  12        0.15        0.53      2.22 o 
  -4  11  12        0.85        1.57      3.41 o 
  -3  11  12       11.86       17.51      2.71 o 
  -2  11  12       89.31      108.95      4.33 o 
  -1  11  12      155.17      155.23      5.73 o 
   0  11  12       42.62       40.50      3.01 o 
   1  11  12       30.80       36.46      4.13 o 
   2  11  12       29.24       24.82      2.42 o 
   3  11  12       79.25       78.13      5.61 o 
   4  11  12      256.03      248.00      5.68 o 
   5  11  12      234.54      234.41      8.81 o 
   6  11  12        5.06        9.76      1.71 o 
   7  11  12      201.32      201.11      8.61 o 
   8  11  12      209.29      215.11      7.05 o 
   9  11  12       62.80       69.42      4.41 o 
  10  11  12       30.71       24.65      2.71 o 
  11  11  12       74.70       81.32      6.56 o 
  -5  12  12      174.71      200.38      8.91 o 
  -4  12  12        3.91        2.12      2.38 o 
  -3  12  12       37.99       34.13      4.67 o 
  -2  12  12       35.10       34.08      2.63 o 
  -1  12  12        0.19       -2.23      1.38 o 
   0  12  12        2.72        3.03      1.46 o 
   1  12  12        9.67       16.80      4.00 o 
   2  12  12      105.35      102.55      8.11 o 
   3  12  12       26.71       25.35      2.50 o 
   4  12  12        1.69        0.67      1.21 o 
   5  12  12       21.03       19.39      2.28 o 
   6  12  12       10.97       11.94      2.82 o 
   7  12  12       22.58       21.06      2.65 o 
   8  12  12       11.83       10.94      3.22 o 
   9  12  12       24.76       23.47      2.98 o 
  10  12  12        6.00        6.69      2.04 o 
  11  12  12       48.84       42.37      6.56 o 
  -4  13  12        0.29        3.28      2.53 o 
  -3  13  12        4.44        2.81      2.35 o 
  -2  13  12       22.74       19.47      3.08 o 
  -1  13  12        0.19        0.06      1.62 o 
   0  13  12       37.46       35.59      3.41 o 
   1  13  12       14.00       14.25      2.52 o 
   2  13  12        1.80        2.38      1.68 o 
   3  13  12      225.90      229.40      6.55 o 
   4  13  12       34.93       30.91      2.83 o 
   5  13  12       74.10       77.13      4.28 o 
   6  13  12        9.54        9.68      2.36 o 
   7  13  12      172.54      173.90      6.49 o 
   8  13  12      158.70      170.16      6.75 o 
   9  13  12        6.03        4.22      2.50 o 
  10  13  12        3.57        2.81      1.99 o 
  11  13  12       90.85       91.09      4.38 o 
  -3  14  12       13.14       10.61      6.87 o 
  -2  14  12      117.36      102.82     18.00 o 
  -1  14  12       47.79       55.00      3.49 o 
   0  14  12       24.24       20.88      2.85 o 
   1  14  12       30.14       34.70      6.67 o 
   2  14  12       17.83       18.94      2.87 o 
   3  14  12       76.54       83.02      5.22 o 
   4  14  12      116.71      114.23      7.23 o 
   5  14  12        5.28        6.48      2.04 o 
   6  14  12       46.54       40.73      3.83 o 
   7  14  12      662.62      671.66     12.64 o 
   8  14  12      119.79      115.44      6.51 o 
   9  14  12        0.01       -0.69      1.83 o 
  10  14  12       16.19       18.57      3.26 o 
  -2  15  12       11.38       12.45      4.10 o 
  -1  15  12       26.18       29.12      2.72 o 
   0  15  12       11.83       11.27      3.92 o 
   1  15  12        0.03        0.83      1.83 o 
   2  15  12       45.45       43.53      3.98 o 
   3  15  12       51.75       52.15      4.43 o 
   4  15  12        2.58        2.67      1.84 o 
   5  15  12        8.93       12.43      2.32 o 
   6  15  12       62.19       50.56      4.28 o 
   7  15  12        6.57        6.02      1.88 o 
   8  15  12       61.03       56.56      4.90 o 
   9  15  12        3.46       -0.77      2.20 o 
  -1  16  12       21.41       20.62      3.22 o 
   0  16  12        5.58        5.52      4.04 o 
   1  16  12        1.64        5.72      2.82 o 
   2  16  12        0.76        0.06      1.95 o 
   3  16  12        2.78        3.19      2.23 o 
   4  16  12       12.77       11.19      2.41 o 
   5  16  12       12.78       16.69      3.07 o 
   6  16  12        1.98        4.29      2.19 o 
   7  16  12       22.51       19.02      2.94 o 
   8  16  12       23.97       21.39      3.49 o 
   0  17  12       18.95       20.05      6.94 o 
   1  17  12       69.11       68.20      5.96 o 
   2  17  12       70.11       62.58      4.98 o 
   3  17  12       49.76       52.61      4.71 o 
   4  17  12        0.02        0.69      3.13 o 
   5  17  12        1.36        3.56      2.10 o 
   6  17  12       18.74       15.96      3.19 o 
   7  17  12       70.20       61.82      4.79 o 
  -3 -11  13        4.42       13.58      4.09 o 
  -2 -11  13       87.67      101.17      7.37 o 
  -1 -11  13        6.04        4.81      2.89 o 
   0 -11  13       67.66       63.34      7.99 o 
   1 -11  13      295.45      356.48     13.33 o 
   2 -11  13       42.63       29.11      7.53 o 
   3 -11  13      339.44      353.94     20.27 o 
  -4 -10  13        1.17       -2.99      2.69 o 
  -3 -10  13      303.38      307.77     13.89 o 
  -2 -10  13      291.61      312.67     11.55 o 
  -1 -10  13       82.26       84.37      7.30 o 
   0 -10  13        0.11       -0.15      2.33 o 
   1 -10  13        5.12       12.67      5.79 o 
   2 -10  13       64.59       63.02      9.59 o 
   3 -10  13       19.18       15.98      5.97 o 
   4 -10  13       93.28       85.60      7.66 o 
   5 -10  13      134.18      128.59      9.26 o 
  -5  -9  13       14.95       18.33      5.97 o 
  -4  -9  13       25.53       26.14      3.68 o 
  -3  -9  13       12.45        5.52      3.39 o 
  -2  -9  13      349.00      386.17     12.71 o 
  -1  -9  13       27.58       30.28      4.18 o 
   0  -9  13        8.21        9.92      2.95 o 
   1  -9  13       14.43       20.87      3.10 o 
   2  -9  13        3.74        4.80      4.28 o 
   3  -9  13       76.74       91.02      7.85 o 
   4  -9  13      332.70      360.52     42.37 o 
   5  -9  13      134.96      144.92      9.36 o 
   6  -9  13        9.38        5.57      2.93 o 
  -6  -8  13        0.17        1.90      4.07 o 
  -5  -8  13       24.11       29.26      6.73 o 
  -4  -8  13       59.93       64.57      5.05 o 
  -3  -8  13       47.17       67.90      6.79 o 
  -2  -8  13       93.83       92.58      6.44 o 
  -1  -8  13       47.42       45.98      4.62 o 
   0  -8  13       36.62       37.25      4.56 o 
   1  -8  13        7.76       10.16      2.43 o 
   2  -8  13       20.16       27.12      6.53 o 
   3  -8  13        1.68        2.21      2.56 o 
   4  -8  13        6.17        3.23      2.82 o 
   5  -8  13        7.14       10.37      3.38 o 
   6  -8  13        0.32        1.62      2.52 o 
   7  -8  13      109.92      113.18      6.97 o 
  -6  -7  13       96.11      113.05     11.48 o 
  -5  -7  13       31.45       34.30      6.94 o 
  -4  -7  13       49.58       57.28      4.62 o 
  -3  -7  13       26.66       33.39      3.95 o 
  -2  -7  13       44.16       38.09      4.26 o 
  -1  -7  13       66.75       67.20      8.64 o 
   0  -7  13        0.72        0.06      1.61 o 
   1  -7  13        0.27       -0.94      1.49 o 
   2  -7  13        0.00        1.30      1.43 o 
   3  -7  13       16.19       11.85      3.45 o 
   4  -7  13        3.66        5.15      9.16 o 
   5  -7  13      775.46      790.35     20.97 o 
   6  -7  13       63.58       72.16      6.13 o 
   7  -7  13       64.32       70.86     12.18 o 
   8  -7  13      124.03      149.49      6.45 o 
  -7  -6  13        6.14        5.10      2.38 o 
  -6  -6  13      113.86      131.47     12.19 o 
  -5  -6  13       36.65       38.50      6.89 o 
  -4  -6  13       77.09       91.16      8.49 o 
  -3  -6  13        1.11        3.11      2.01 o 
  -2  -6  13        1.23       -0.88      1.98 o 
  -1  -6  13       53.78       48.44      4.43 o 
   0  -6  13       11.30       13.70      2.37 o 
   1  -6  13       64.68       60.87      4.22 o 
   2  -6  13      137.62      118.92      5.87 o 
   3  -6  13       23.32       19.33      3.68 o 
   4  -6  13      135.01      146.55     19.34 o 
   5  -6  13      260.76      238.94      9.75 o 
   6  -6  13        2.60        2.28      2.09 o 
   7  -6  13        0.00       -1.25      2.28 o 
   8  -6  13      135.42      135.81     14.25 o 
   9  -6  13       62.83       73.34      9.20 o 
  -7  -5  13        0.72        1.30      2.46 o 
  -6  -5  13      174.89      181.93      8.96 o 
  -5  -5  13        1.94        1.19      2.65 o 
  -4  -5  13       41.01       45.50      7.22 o 
  -3  -5  13       18.34       17.62      2.75 o 
  -2  -5  13       83.57       72.03      4.51 o 
  -1  -5  13       13.48        8.83      2.36 o 
   0  -5  13        0.47        0.17      1.46 o 
   1  -5  13       43.91       35.97      4.63 o 
   2  -5  13      100.96      105.47      4.31 o 
   3  -5  13      270.36      267.24      7.89 o 
   4  -5  13        0.00        1.72      2.05 o 
   5  -5  13      290.28      264.95      9.99 o 
   6  -5  13       29.95       35.95      6.82 o 
   7  -5  13        2.75        3.13      2.06 o 
   8  -5  13        0.00       -0.12      4.58 o 
   9  -5  13       24.26       28.41      5.80 o 
  -7  -4  13        4.49        0.87      2.29 o 
  -6  -4  13       33.03       27.63      3.73 o 
  -5  -4  13       31.71       44.52      5.94 o 
  -4  -4  13       15.61       13.11      2.11 o 
  -3  -4  13        3.56       -0.10      2.96 o 
  -2  -4  13      206.32      192.43      6.37 o 
  -1  -4  13        4.44        2.19      1.98 o 
   0  -4  13      207.09      196.49      6.45 o 
   1  -4  13       27.77       22.80      2.26 o 
   2  -4  13       24.16       28.75      2.47 o 
   3  -4  13        0.16       -0.61      1.29 o 
   4  -4  13      272.35      248.91      9.44 o 
   5  -4  13      389.93      376.29     20.04 o 
   6  -4  13       66.45       65.63      5.13 o 
   7  -4  13        7.74        5.66      6.86 o 
   8  -4  13       28.84       24.96      2.77 o 
   9  -4  13        0.78       -1.89      2.49 o 
  10  -4  13        7.68        6.43      3.79 o 
  -8  -3  13       22.03       19.21      3.47 o 
  -7  -3  13        0.76        1.17      2.17 o 
  -6  -3  13       12.27       13.29      2.89 o 
  -5  -3  13       49.03       43.62      4.23 o 
  -4  -3  13      301.22      317.18      7.21 o 
  -3  -3  13      652.46      665.55     15.95 o 
  -2  -3  13        1.67        1.97      1.53 o 
  -1  -3  13      245.80      236.13      7.03 o 
   0  -3  13        0.44       -0.85      1.32 o 
   1  -3  13      115.37      112.04      4.77 o 
   2  -3  13        0.03        0.33      1.11 o 
   3  -3  13       99.34       96.58      5.93 o 
   4  -3  13       17.24       17.66      2.15 o 
   5  -3  13        1.51        3.41      1.93 o 
   6  -3  13       21.94       26.25      3.35 o 
   7  -3  13      127.29      119.40      6.56 o 
   8  -3  13        5.99        7.46      3.48 o 
   9  -3  13       23.51       27.22      5.33 o 
  10  -3  13       42.26       33.12      5.66 o 
  -8  -2  13       15.69       15.25      6.30 o 
  -7  -2  13        1.66        3.99      2.34 o 
  -6  -2  13       42.92       44.97      8.41 o 
  -5  -2  13      163.20      175.10      7.11 o 
  -4  -2  13     1307.24     1296.87     19.80 o 
  -3  -2  13      491.95      507.40      9.90 o 
  -2  -2  13      153.90      153.72      6.17 o 
  -1  -2  13      340.04      354.30      8.81 o 
   0  -2  13      397.79      397.70     11.27 o 
   1  -2  13        1.63       -0.30      1.17 o 
   2  -2  13        9.59       13.53      1.74 o 
   3  -2  13      365.00      350.88      8.82 o 
   4  -2  13        0.19       -1.36      1.13 o 
   5  -2  13       33.74       34.91      5.54 o 
   6  -2  13       59.23       57.51      4.50 o 
   7  -2  13       60.92       57.41      4.22 o 
   8  -2  13        2.15       -1.85      2.34 o 
   9  -2  13       15.10       14.57      3.78 o 
  10  -2  13      161.39      155.83      9.98 o 
  11  -2  13       78.53       60.65      7.17 o 
  -8  -1  13       59.43       61.75      5.19 o 
  -7  -1  13       23.43       20.26      3.34 o 
  -6  -1  13       56.08       55.43      4.81 o 
  -5  -1  13       40.76       33.06      3.72 o 
  -4  -1  13       43.41       40.88      2.57 o 
  -3  -1  13      552.63      551.57     10.35 o 
  -2  -1  13       18.63       18.99      1.87 o 
  -1  -1  13      436.67      435.45     15.46 o 
   0  -1  13       59.13       61.56      4.25 o 
   1  -1  13      337.98      351.80      7.51 o 
   2  -1  13      136.80      159.77      5.35 o 
   3  -1  13      317.74      305.97      7.94 o 
   4  -1  13     1074.99     1096.77     19.28 o 
   5  -1  13        5.78        1.70      1.77 o 
   6  -1  13      251.55      251.22     16.90 o 
   7  -1  13        1.41        0.77      1.55 o 
   8  -1  13      284.81      275.85     13.19 o 
   9  -1  13       39.37       35.18      5.27 o 
  10  -1  13       96.76       89.20      8.17 o 
  11  -1  13       65.87       67.84      7.29 o 
  -8   0  13       83.46       88.92      6.07 o 
  -7   0  13       77.40       76.36      5.27 o 
  -6   0  13        1.35        2.29      1.83 o
[truncated: 133,052 more chars]
